# Supplementary material for: Continuous transcription initiation guarantees robust repair of all transcribed genes and regulatory regions
Source: Nat Commun. 2020 Feb 14;11:916. doi: 10.1038/s41467-020-14566-9 (PMC7021815; doi:10.1038/s41467-020-14566-9)
Supplement: Supplementary file 4 — Supplementary Data 1 [file 41467_2020_14566_MOESM4_ESM.xlsx]

## Sheet: ATAC-seq Union NO and +UV peaks
chr6	124067178	124067388	Intergenic
chr12	59575991	59576431	Intergenic
chr6	115916026	115916379	Intergenic
chr15	39388964	39389141	Intergenic
chr8	132593661	132593844	Intergenic
chr5	125612609	125612815	Intergenic
chr9	4924309	4924516	Intergenic
chr5	15142648	15142882	Intergenic
chr4	135002469	135002703	Intergenic
chr4	90477851	90478045	Intergenic
chr2	227138911	227139139	Intergenic
chr7	115551595	115551799	Intergenic
chr3	104482494	104482722	Intergenic
chr1	165357312	165357483	Intergenic
chr9	104215967	104216169	Intergenic
chr1	191610599	191610969	Intergenic
chr12	59401462	59401713	Intergenic
chr7	115016915	115017192	Intergenic
chr2	73540334	73540612	Intergenic
chr15	37136933	37137229	Intergenic
chr6	143065972	143066268	Intergenic
chrY	22706365	22706708	Intergenic
chr6	123483273	123483532	Intergenic
chr12	91877171	91877378	Intergenic
chrX	50571091	50571326	Intergenic
chr7	80310666	80310897	Intergenic
chr10	72730806	72730986	Intergenic
chr6	4341383	4341591	Intergenic
chr4	25511378	25511637	Intergenic
chr8	116392396	116392770	Intergenic
chr5	166689975	166690332	Intergenic
chr4	84811084	84811394	Intergenic
chr18	52637296	52637597	Intergenic
chr2	188829529	188829849	Intergenic
chr8	105789816	105790002	Intergenic
chr16	15399878	15400027	Intergenic
chr4	105649657	105649863	Intergenic
chr3	120577484	120577803	Intergenic
chr2	45847494	45847721	Intergenic
chr17	12252684	12253008	Intergenic
chr13	90053467	90053804	Intergenic
chr3	143984472	143984753	Intergenic
chr4	78961713	78961933	Intergenic
chr5	111371958	111372164	Intergenic
chrX	17284337	17284579	Intergenic
chr4	116077507	116077714	Intergenic
chr10	36051406	36051591	Intergenic
chr12	7800378	7800579	Intergenic
chrX	129419094	129419408	Intergenic
chr2	151446408	151446595	Intergenic
chr2	179683978	179684137	Intergenic
chrY	14359903	14360317	Intergenic
chr12	62608694	62609077	Intergenic
chr11	28536105	28536316	Intergenic
chr6	84173719	84173937	Intergenic
chr21	28540429	28540689	Intergenic
chr16	64408041	64408208	Intergenic
chr17	68156226	68156424	Intergenic
chr13	98582445	98582722	Intergenic
chr4	18934630	18934818	Intergenic
chr1	80691110	80691514	Intergenic
chr2	227181751	227182019	Intergenic
chr11	130704869	130705150	Intergenic
chr6	53544296	53544530	Intergenic
chr6	37772627	37772854	Intergenic
chr5	27124808	27125008	Intergenic
chrX	41242397	41242584	Intergenic
chrX	37192340	37192558	Intergenic
chr8	23876275	23876486	Intergenic
chr14	80405731	80405917	Intergenic
chr11	102346835	102347075	Intergenic
chr6	26097595	26097795	Intergenic
chr21	18014826	18015028	Intergenic
chr10	30958288	30958550	Intergenic
chr5	151653852	151654021	Intergenic
chr16	64788249	64788532	Intergenic
chr17	39586042	39586319	Intergenic
chr9	3740803	3741098	Intergenic
chr8	79764524	79764789	Intergenic
chrX	10366650	10366866	Intergenic
chr3	172948464	172948641	Intergenic
chr9	73820505	73820844	Intergenic
chr2	68085376	68085541	Intergenic
chr12	93693397	93693630	Intergenic
chr13	77420554	77420784	Intergenic
chr1	73068148	73068351	Intergenic
chr4	16982822	16983041	Intergenic
chr18	23476210	23476468	Intergenic
chr10	91323683	91324071	Intergenic
chr10	81232824	81233013	Intergenic
chr10	108262513	108262698	Intergenic
chrX	97437050	97437440	Intergenic
chr6	84531331	84531554	Intergenic
chr18	60683622	60683794	Intergenic
chr9	30932289	30932524	Intergenic
chr6	77907973	77908207	Intergenic
chr13	48694442	48694665	Intergenic
chr9	79207067	79207329	Intergenic
chr4	75277828	75278092	Intergenic
chr1	166360996	166361267	Intergenic
chr2	56936400	56936594	Intergenic
chrX	35024566	35025058	Intergenic
chr20	6847305	6847764	Intergenic
chr7	103746645	103746838	Intergenic
chr3	142004022	142004315	Intergenic
chr3	186599884	186600147	Intergenic
chrX	107056667	107056896	Intergenic
chr3	82004899	82005087	Intergenic
chr2	213413220	213413518	Intergenic
chr8	117391767	117392143	Intergenic
chr12	89261912	89262206	Intergenic
chr6	126435753	126436055	Intergenic
chr17	17311854	17312139	Intergenic
chr14	87659078	87659291	Intergenic
chr12	68513531	68513737	Intergenic
chr11	100881719	100881955	Intergenic
chrX	102628619	102628805	Intergenic
chr9	94311541	94311720	Intergenic
chrX	78335627	78335996	Intergenic
chr13	110089268	110089493	Intergenic
chr9	78239730	78239957	Intergenic
chr6	125875633	125875987	Intergenic
chr1	186701435	186701661	Intergenic
chr8	86059744	86059946	Intergenic
chr13	87745758	87745984	Intergenic
chr11	23525408	23525673	Intergenic
chrX	44534580	44534924	Intergenic
chr6	158211669	158212099	Intergenic
chr12	93915179	93915343	Intergenic
chr8	110852040	110852281	Intergenic
chr2	83857568	83857784	Intergenic
chr10	32242128	32242322	Intergenic
chr6	128943566	128943739	Intergenic
chr3	100908685	100908907	Intergenic
chr20	7709107	7709309	Intergenic
chr18	2439703	2440112	Intergenic
chrX	24102710	24103038	Intergenic
chr14	53485325	53485492	Intergenic
chr12	28093796	28093964	Intergenic
chr8	60494720	60494944	Intergenic
chr21	17267562	17267795	Intergenic
chr2	158744497	158744973	Intergenic
chr13	91246953	91247295	Intergenic
chr3	116767227	116767630	Intergenic
chr7	19141417	19141617	Intergenic
chr2	189796249	189796432	Intergenic
chr2	176193977	176194150	Intergenic
chr5	52587399	52587713	Intergenic
chr1	215595229	215595445	Intergenic
chr2	235826397	235826678	Intergenic
chr4	116156031	116156217	Intergenic
chr2	197834928	197835154	Intergenic
chr9	20012245	20012591	Intergenic
chr1	56277981	56278244	Intergenic
chr8	136775856	136776231	Intergenic
chr7	91343100	91343497	Intergenic
chr7	109533210	109533531	Intergenic
chrX	16469375	16469749	Intergenic
chr2	7412428	7412612	Intergenic
chr2	221547383	221547576	Intergenic
chr21	29633774	29633978	Intergenic
chr3	108267267	108267473	Intergenic
chr15	82112558	82113011	Intergenic
chr1	100069617	100069774	Intergenic
chr8	91067350	91067665	Intergenic
chr6	153655322	153655586	Intergenic
chr5	145095108	145095342	Intergenic
chr18	57899828	57900067	Intergenic
chr6	153796287	153796550	Intergenic
chr20	6123111	6123348	Intergenic
chr10	91723212	91723617	Intergenic
chr1	185484459	185484899	Intergenic
chr16	64523413	64523673	Intergenic
chr6	128962963	128963170	Intergenic
chr9	84137951	84138156	Intergenic
chr10	64532044	64532228	Intergenic
chr15	97758928	97759199	Intergenic
chr5	123300441	123300821	Intergenic
chr10	54716311	54716506	Intergenic
chr6	14324146	14324490	Intergenic
chr8	93363718	93364124	Intergenic
chr6	102835365	102835683	Intergenic
chr1	77264811	77265210	Intergenic
chr4	90125870	90126079	Intergenic
chr4	121557289	121557753	Intergenic
chr18	61517285	61517529	Intergenic
chr4	115256230	115256477	Intergenic
chr10	64450739	64450895	Intergenic
chr1	193423939	193424166	Intergenic
chr2	203189992	203190156	Intergenic
chr6	64325479	64325945	Intergenic
chr5	168976552	168976772	Intergenic
chr6	79126739	79127136	Intergenic
chr17	13322274	13322460	Intergenic
chr9	36419783	36420067	Intergenic
chr5	42366172	42366386	Intergenic
chr2	166291657	166291970	Intergenic
chr4	189713579	189713793	Intergenic
chr12	60314974	60315213	Intergenic
chr7	109391407	109391571	Intergenic
chr11	95392303	95392534	Intergenic
chr9	91243862	91244055	Intergenic
chr18	23102195	23102425	Intergenic
chr8	109177562	109177770	Intergenic
chr12	47794094	47794252	Intergenic
chr1	70996969	70997402	Intergenic
chr8	23811550	23811782	Intergenic
chr5	143910100	143910563	Intergenic
chr5	57285178	57285674	Intergenic
chr5	152515001	152515254	Intergenic
chr4	81063578	81063853	Intergenic
chr4	163418826	163419011	Intergenic
chr8	8350387	8350624	Intergenic
chr17	53765408	53765732	Intergenic
chr3	81351264	81351459	Intergenic
chr5	64344324	64344544	Intergenic
chr1	176419744	176419963	Intergenic
chr4	106799181	106799527	Intergenic
chr12	25586471	25586813	Intergenic
chr6	49301075	49301308	Intergenic
chr7	91064671	91065047	Intergenic
chr4	142476830	142477161	Intergenic
chrX	30179223	30179605	Intergenic
chr2	41104959	41105209	Intergenic
chr10	45137550	45137960	Intergenic
chr12	77596369	77596706	Intergenic
chr1	236836639	236836844	Intergenic
chr8	103774146	103774343	Intergenic
chr9	7489016	7489315	Intergenic
chr7	22091867	22092215	Intergenic
chr11	88117565	88117756	Intergenic
chr14	81921739	81921992	Intergenic
chr5	152527926	152528221	Intergenic
chr5	8676989	8677254	Intergenic
chr6	37118099	37118383	Intergenic
chr13	25131370	25131563	Intergenic
chr9	86825443	86825788	Intergenic
chr3	87269500	87269710	Intergenic
chr13	45308354	45308529	Intergenic
chr1	64903219	64903417	Intergenic
chr19	35697811	35698018	Intergenic
chr5	50785187	50785415	Intergenic
chr3	67346486	67346903	Intergenic
chr3	137779754	137780029	Intergenic
chr4	112951136	112951526	Intergenic
chr12	59819516	59820003	Intergenic
chr2	178205020	178205188	Intergenic
chr5	122776254	122776432	Intergenic
chr3	101778330	101778600	Intergenic
chr8	16234963	16235183	Intergenic
chr5	55143792	55144053	Intergenic
chr2	187958680	187958993	Intergenic
chr13	79857152	79857445	Intergenic
chr9	1101014	1101257	Intergenic
chr12	80434276	80434451	Intergenic
chr6	128947442	128947652	Intergenic
chr4	137656483	137656875	Intergenic
chrX	37742436	37742834	Intergenic
chr4	138888750	138888954	Intergenic
chr15	36161380	36161652	Intergenic
chr2	103198422	103198644	Intergenic
chr12	27994283	27994563	Intergenic
chr6	119982805	119983427	Intergenic
chr7	42774235	42774455	Intergenic
chr17	36356710	36356894	Intergenic
chr3	81304569	81304913	Intergenic
chr1	234015578	234015996	Intergenic
chr1	69686873	69687227	Intergenic
chr18	10308082	10308437	Intergenic
chr9	90457899	90458164	Intergenic
chr12	90925934	90926185	Intergenic
chr13	97675783	97676088	Intergenic
chr4	81911075	81911300	Intergenic
chr11	6609247	6609522	Intergenic
chr1	236501460	236501671	Intergenic
chr2	151928529	151928731	Intergenic
chr3	154583853	154584083	Intergenic
chr2	200868244	200868464	Intergenic
chrX	121997266	121997651	Intergenic
chr13	32248311	32248508	Intergenic
chr2	134468131	134468526	Intergenic
chr18	52433843	52434256	Intergenic
chr5	143326520	143326740	Intergenic
chr4	159274800	159274973	Intergenic
chr6	136518385	136518616	Intergenic
chr7	19606762	19607005	Intergenic
chr5	40413991	40414153	Intergenic
chr2	235062444	235062814	Intergenic
chr6	153531373	153531530	Intergenic
chr8	57837885	57838058	Intergenic
chrX	146646709	146647181	Intergenic
chr13	24492310	24492691	Intergenic
chr3	9014355	9014546	Intergenic
chr12	28089060	28089412	Intergenic
chr2	181509469	181509760	Intergenic
chr15	62794703	62794956	Intergenic
chr12	25850095	25850476	Intergenic
chr10	2987079	2987287	Intergenic
chr2	32062999	32063244	Intergenic
chr9	74065427	74065838	Intergenic
chr12	29161824	29162176	Intergenic
chr18	73522986	73523301	Intergenic
chr15	37717875	37718074	Intergenic
chr1	106019180	106019492	Intergenic
chr8	38733977	38734190	Intergenic
chr12	5309281	5309471	Intergenic
chr11	109862500	109862910	Intergenic
chr3	112249534	112249850	Intergenic
chr7	106421670	106421967	Intergenic
chr4	158936585	158936793	Intergenic
chr12	20045093	20045515	Intergenic
chrX	109101064	109101478	Intergenic
chr5	89735567	89735787	Intergenic
chr7	72328603	72328772	Intergenic
chr6	12712388	12712673	Intergenic
chr5	57131112	57131325	Intergenic
chrX	23822349	23822541	Intergenic
chr6	117558844	117559051	Intergenic
chr4	110951355	110951560	Intergenic
chr12	30757346	30757540	Intergenic
chr12	90277867	90278065	Intergenic
chr1	35147160	35147395	Intergenic
chr1	113768731	113769143	Intergenic
chr12	3908611	3909021	Intergenic
chr4	89988573	89988790	Intergenic
chr7	114683919	114684221	Intergenic
chr20	13665175	13665463	Intergenic
chr1	82015298	82015532	Intergenic
chr11	130662440	130662656	Intergenic
chr7	27033404	27033774	Intergenic
chr12	89434205	89434440	Intergenic
chrX	99998312	99998617	Intergenic
chr9	2781384	2781616	Intergenic
chr8	95346136	95346562	Intergenic
chr3	31479761	31480169	Intergenic
chr5	145924841	145925012	Intergenic
chr18	25926114	25926559	Intergenic
chr1	83810986	83811506	Intergenic
chr7	31200662	31200835	Intergenic
chr2	6619420	6619612	Intergenic
chr11	112419444	112419670	Intergenic
chr11	71434317	71434489	Intergenic
chr2	55687809	55688014	Intergenic
chr3	187627693	187627947	Intergenic
chr8	96902832	96903021	Intergenic
chr20	7810592	7810809	Intergenic
chr5	67132442	67132591	Intergenic
chr8	9789786	9789981	Intergenic
chr4	28564576	28564814	Intergenic
chr3	109953755	109953965	Intergenic
chr2	199364248	199364575	Intergenic
chrX	120501461	120501713	Intergenic
chr1	192569416	192569785	Intergenic
chr1	90082844	90083089	Intergenic
chr3	180038435	180038820	Intergenic
chr21	17280578	17280847	Intergenic
chr6	31530992	31531426	Intergenic
chr6	117105082	117105404	Intergenic
chr10	22540690	22540886	Intergenic
chr5	39661558	39661818	Intergenic
chrX	97458903	97459191	Intergenic
chr12	71696960	71697306	Intergenic
chr15	79953768	79954131	Intergenic
chr14	34386373	34386916	Intergenic
chrX	139897994	139898404	Intergenic
chr6	130943356	130943724	Intergenic
chr11	101543321	101543519	Intergenic
chr2	222256941	222257304	Intergenic
chr1	240902566	240902742	Intergenic
chr3	87100615	87100816	Intergenic
chr8	135253909	135254191	Intergenic
chr9	110763231	110763587	Intergenic
chr13	80180172	80180428	Intergenic
chr9	102569582	102569867	Intergenic
chr13	66503621	66503807	Intergenic
chr1	219740778	219741012	Intergenic
chr2	97089113	97089323	Intergenic
chr3	99251063	99251424	Intergenic
chr12	52229896	52230045	Intergenic
chr17	15192999	15193386	Intergenic
chr17	53750030	53750238	Intergenic
chr2	60933242	60933496	Intergenic
chr3	145337839	145338171	Intergenic
chr14	86880454	86880834	Intergenic
chr6	122239374	122239629	Intergenic
chr13	35500739	35500918	Intergenic
chr6	134478773	134479096	Intergenic
chr1	244955614	244955770	Intergenic
chr5	34377887	34378147	Intergenic
chr10	91867460	91867687	Intergenic
chr5	100809294	100809483	Intergenic
chr15	95719460	95719902	Intergenic
chr1	85379114	85379592	Intergenic
chr1	39439361	39439573	Intergenic
chr1	37618320	37618479	Intergenic
chr1	81123650	81123845	Intergenic
chr1	159412147	159412328	Intergenic
chr12	108475375	108475620	Intergenic
chr12	16215660	16215838	Intergenic
chr15	82155512	82155847	Intergenic
chr5	60591721	60592018	Intergenic
chr8	91007843	91008123	Intergenic
chr12	20453081	20453304	Intergenic
chr4	18120183	18120436	Intergenic
chr2	187671751	187672022	Intergenic
chr9	103695997	103696265	Intergenic
chr2	59365604	59365820	Intergenic
chr4	101522660	101522936	Intergenic
chr4	166485101	166485310	Intergenic
chr7	23904730	23904973	Intergenic
chr6	12648409	12648775	Intergenic
chr1	185306476	185306704	Intergenic
chr9	13791313	13791605	Intergenic
chr20	7006664	7006889	Intergenic
chr5	111419292	111419730	Intergenic
chr4	138628847	138629070	Intergenic
chr8	129836603	129836958	Intergenic
chr4	39152708	39153248	Intergenic
chr2	95587515	95587792	Intergenic
chr11	46205410	46205790	Intergenic
chr1	208031681	208031968	Intergenic
chr1	116472477	116472896	Intergenic
chr12	16446876	16447394	Intergenic
chr9	85025272	85025622	Intergenic
chr5	170257201	170257498	Intergenic
chr6	114244209	114244419	Intergenic
chr10	89176757	89176906	Intergenic
chr6	40954442	40954643	Intergenic
chr11	29022423	29022634	Intergenic
chr2	7975980	7976288	Intergenic
chr5	31113319	31113512	Intergenic
chr12	100957990	100958225	Intergenic
chr13	90850074	90850321	Intergenic
chr7	41612727	41612902	Intergenic
chr8	39891582	39891803	Intergenic
chr1	238420377	238420599	Intergenic
chr2	63968056	63968408	Intergenic
chr11	78143236	78143569	Intergenic
chr11	18176286	18176461	Intergenic
chr15	36626281	36626511	Intergenic
chr5	102618858	102619213	Intergenic
chr7	107491541	107491824	Intergenic
chr8	60881467	60881658	Intergenic
chr1	213547711	213547908	Intergenic
chr16	51215482	51215645	Intergenic
chr5	140009891	140010213	Intergenic
chr4	135026804	135027240	Intergenic
chr15	57129429	57129805	Intergenic
chr13	93593433	93593866	Intergenic
chr7	35093455	35093681	Intergenic
chr13	83508626	83509048	Intergenic
chr8	105882708	105883135	Intergenic
chr12	27001545	27001706	Intergenic
chr5	137391012	137391219	Intergenic
chr5	129188524	129188733	Intergenic
chr13	24915623	24915816	Intergenic
chr11	102177973	102178180	Intergenic
chr10	103004315	103004522	Intergenic
chr2	153928744	153928907	Intergenic
chr12	68671705	68671883	Intergenic
chr8	6624928	6625227	Intergenic
chr9	82689974	82690289	Intergenic
chr5	54843594	54843852	Intergenic
chr19	31976011	31976211	Intergenic
chr10	131851911	131852186	Intergenic
chr17	78382751	78382975	Intergenic
chr12	88323895	88324086	Intergenic
chr2	142976130	142976453	Intergenic
chr3	153056350	153056566	Intergenic
chr11	28963109	28963470	Intergenic
chr18	66896178	66896372	Intergenic
chr13	73703220	73703430	Intergenic
chr2	153806690	153807028	Intergenic
chr5	114520447	114520712	Intergenic
chrX	135672031	135672513	Intergenic
chr15	38983101	38983268	Intergenic
chr12	92251381	92251801	Intergenic
chr18	27686447	27686673	Intergenic
chrX	121978296	121978753	Intergenic
chr1	197946259	197946667	Intergenic
chr3	16761804	16762224	Intergenic
chr18	33864652	33864890	Intergenic
chr4	101178888	101179056	Intergenic
chr6	126876585	126876788	Intergenic
chr5	110534303	110534701	Intergenic
chr1	187043256	187043472	Intergenic
chr2	158196852	158197085	Intergenic
chr4	184376629	184376895	Intergenic
chr4	187920834	187921116	Intergenic
chrX	101796219	101796572	Intergenic
chr5	144174503	144174845	Intergenic
chr1	103111333	103111556	Intergenic
chr6	114025014	114025382	Intergenic
chr10	30215626	30215859	Intergenic
chr13	99265906	99266222	Intergenic
chr6	16921718	16922044	Intergenic
chr9	86264121	86264324	Intergenic
chr1	82969561	82969886	Intergenic
chr11	113442968	113443384	Intergenic
chr3	136825805	136826031	Intergenic
chr1	80858253	80858570	Intergenic
chr8	77890346	77890728	Intergenic
chr20	49678720	49678925	Intergenic
chr9	18404160	18404556	Intergenic
chr5	91016909	91017140	Intergenic
chr10	120559387	120559600	Intergenic
chr4	53700343	53700515	Intergenic
chr13	47686375	47686549	Intergenic
chr4	153659979	153660413	Intergenic
chr5	91001055	91001558	Intergenic
chr2	83893015	83893505	Intergenic
chr4	40292571	40292740	Intergenic
chr8	82692772	82693022	Intergenic
chr2	191673874	191674066	Intergenic
chr20	32719445	32719607	Intergenic
chr4	19260365	19260673	Intergenic
chr18	58173476	58173817	Intergenic
chr15	38299853	38300223	Intergenic
chr14	35904358	35904787	Intergenic
chr4	125930178	125930777	Intergenic
chr4	20030304	20030611	Intergenic
chr5	147722554	147722942	Intergenic
chrX	8865398	8865652	Intergenic
chr10	69981098	69981267	Intergenic
chr9	93220162	93220312	Intergenic
chr8	92425943	92426125	Intergenic
chr5	124585166	124585482	Intergenic
chr4	73661989	73662232	Intergenic
chr9	82086627	82086807	Intergenic
chr11	59937112	59937401	Intergenic
chr5	81919919	81920167	Intergenic
chr16	18370637	18370991	Intergenic
chr11	101897763	101898145	Intergenic
chr4	28875613	28875850	Intergenic
chr6	101338735	101339074	Intergenic
chr7	31781527	31781850	Intergenic
chr17	77723302	77723530	Intergenic
chr9	18424220	18424430	Intergenic
chr6	14435520	14435929	Intergenic
chr9	135020475	135020677	Intergenic
chr7	112054989	112055284	Intergenic
chr7	20459579	20460014	Intergenic
chr12	8696894	8697132	Intergenic
chr5	61325208	61325404	Intergenic
chr14	87798405	87798684	Intergenic
chr2	18995658	18996032	Intergenic
chr6	127258525	127258945	Intergenic
chr5	56728022	56728237	Intergenic
chr6	100560912	100561273	Intergenic
chr4	124330408	124330818	Intergenic
chr12	29219268	29219465	Intergenic
chr9	75575421	75575671	Intergenic
chr5	32828557	32828794	Intergenic
chr14	22386071	22386338	Intergenic
chr2	8660973	8661289	Intergenic
chr12	75292896	75293283	Intergenic
chr14	85909437	85909672	Intergenic
chr13	90839822	90840135	Intergenic
chr17	69784008	69784345	Intergenic
chr1	84899403	84899767	Intergenic
chr13	74036338	74036784	Intergenic
chr4	122567025	122567245	Intergenic
chr1	173144620	173144989	Intergenic
chrX	40058961	40059170	Intergenic
chr12	92999644	92999819	Intergenic
chr2	161963752	161964134	Intergenic
chr7	117721131	117721364	Intergenic
chr14	96468585	96468787	Intergenic
chr3	66929887	66930157	Intergenic
chr3	187249754	187249936	Intergenic
chr21	19276339	19276722	Intergenic
chr2	74626923	74627257	Intergenic
chr20	52973315	52973729	Intergenic
chr18	61406232	61406537	Intergenic
chr6	120202594	120202962	Intergenic
chr6	142563466	142563733	Intergenic
chr2	102920690	102921145	Intergenic
chr12	88214618	88214985	Intergenic
chr7	94339593	94339904	Intergenic
chr2	146836745	146837189	Intergenic
chr7	54863935	54864309	Intergenic
chr5	109253648	109254068	Intergenic
chr3	187598523	187599009	Intergenic
chr8	60152281	60152807	Intergenic
chr4	125804717	125805175	Intergenic
chr2	68563420	68563764	Intergenic
chr6	153630767	153631140	Intergenic
chr10	64065454	64065914	Intergenic
chr9	118369098	118369481	Intergenic
chr6	138323033	138323305	Intergenic
chr12	77547588	77547826	Intergenic
chr21	10480903	10481108	Intergenic
chrX	109026320	109026542	Intergenic
chr16	82490349	82490507	Intergenic
chr7	91346901	91347281	Intergenic
chr4	107550138	107550520	Intergenic
chr10	129948376	129948525	Intergenic
chr1	118800657	118800817	Intergenic
chr17	58611611	58611898	Intergenic
chrX	34835648	34835942	Intergenic
chr4	136098518	136098779	Intergenic
chr5	153922254	153922484	Intergenic
chr7	81163858	81164045	Intergenic
chr2	61948141	61948511	Intergenic
chr4	138311910	138312290	Intergenic
chr6	83491847	83492335	Intergenic
chr3	100299889	100300105	Intergenic
chr2	82980134	82980354	Intergenic
chr2	229631990	229632175	Intergenic
chr11	127585928	127586225	Intergenic
chr6	141919583	141919957	Intergenic
chr13	79702304	79702624	Intergenic
chr9	21758478	21758805	Intergenic
chr4	125689704	125690199	Intergenic
chr3	17987000	17987400	Intergenic
chr9	82139124	82139619	Intergenic
chr18	57620262	57620565	Intergenic
chr5	147393805	147394104	Intergenic
chr7	70298778	70299017	Intergenic
chr3	176232114	176232329	Intergenic
chr1	26722899	26723071	Intergenic
chr19	13716131	13716411	Intergenic
chr11	17243595	17243814	Intergenic
chr21	29888002	29888186	Intergenic
chr7	46401350	46401567	Intergenic
chr15	101359324	101359495	Intergenic
chr20	32934121	32934270	Intergenic
chr5	36716662	36716859	Intergenic
chr11	56550950	56551218	Intergenic
chr2	183748279	183748537	Intergenic
chr13	23375154	23375553	Intergenic
chrX	1008172	1008416	Intergenic
chrY	7582565	7582759	Intergenic
chr8	92003360	92003804	Intergenic
chr5	67267224	67267477	Intergenic
chr9	75815742	75815965	Intergenic
chrX	34546293	34546586	Intergenic
chr6	74679746	74679999	Intergenic
chrX	131728147	131728385	Intergenic
chr4	99705493	99705838	Intergenic
chr14	69181747	69182020	Intergenic
chr8	111887278	111887498	Intergenic
chr2	161824657	161825128	Intergenic
chr7	82316685	82317065	Intergenic
chr12	48312032	48312277	Intergenic
chr4	148082103	148082461	Intergenic
chr11	129921113	129921271	Intergenic
chr9	26234917	26235194	Intergenic
chr6	127245061	127245262	Intergenic
chr2	180980423	180980758	Intergenic
chr14	52312508	52312929	Intergenic
chr4	107397916	107398416	Intergenic
chr15	37664266	37664586	Intergenic
chr4	100287743	100287958	Intergenic
chr7	39504699	39504861	Intergenic
chr6	132574432	132574673	Intergenic
chr3	77040310	77040732	Intergenic
chr2	82899790	82900107	Intergenic
chr3	175698498	175698835	Intergenic
chr6	81946898	81947404	Intergenic
chr9	1001796	1002108	Intergenic
chr1	86728821	86729341	Intergenic
chr12	25107315	25107506	Intergenic
chr6	88718219	88718441	Intergenic
chr3	150106362	150106554	Intergenic
chr13	37949958	37950174	Intergenic
chr14	32503904	32504179	Intergenic
chr8	64314765	64315059	Intergenic
chr7	85377671	85377835	Intergenic
chr9	7498346	7498554	Intergenic
chr8	93523868	93524322	Intergenic
chr6	142172218	142172524	Intergenic
chr11	79820137	79820455	Intergenic
chr5	52552692	52552987	Intergenic
chr3	105327491	105327760	Intergenic
chr2	226061395	226061585	Intergenic
chr8	81320586	81320933	Intergenic
chr6	23141088	23141389	Intergenic
chr2	109034894	109035191	Intergenic
chr13	32299981	32300322	Intergenic
chr2	132325594	132325808	Intergenic
chr13	40488114	40488498	Intergenic
chr10	32354922	32355088	Intergenic
chr10	29330769	29331011	Intergenic
chrX	120524243	120524466	Intergenic
chr18	28203759	28203926	Intergenic
chr6	122172304	122172511	Intergenic
chr3	177995308	177995742	Intergenic
chr15	75030634	75030992	Intergenic
chr9	81997255	81997670	Intergenic
chr1	89569814	89570218	Intergenic
chr11	12651245	12651439	Intergenic
chr12	43281430	43281702	Intergenic
chrX	109179391	109179664	Intergenic
chr12	9202214	9202437	Intergenic
chr3	110081618	110081865	Intergenic
chr12	88666339	88666766	Intergenic
chr11	101557238	101557639	Intergenic
chr4	168776123	168776497	Intergenic
chr3	98885855	98886175	Intergenic
chr8	57744913	57745352	Intergenic
chr13	97772726	97772922	Intergenic
chr4	156481052	156481596	Intergenic
chr8	80294806	80294991	Intergenic
chr11	95672385	95672562	Intergenic
chr7	115422680	115422945	Intergenic
chr6	100551867	100552051	Intergenic
chr18	56720615	56720804	Intergenic
chr4	153141503	153141766	Intergenic
chr2	69152575	69152793	Intergenic
chr5	40485449	40485729	Intergenic
chr1	112312175	112312399	Intergenic
chr1	108656135	108656358	Intergenic
chr6	32787448	32787897	Intergenic
chr11	28506841	28507210	Intergenic
chr1	83809143	83809597	Intergenic
chr10	124674911	124675015	Intergenic
chr11	102164871	102165024	Intergenic
chr1	66850070	66850252	Intergenic
chr9	78981275	78981473	Intergenic
chr1	175024006	175024265	Intergenic
chr2	159779328	159779489	Intergenic
chr5	50255903	50256073	Intergenic
chr6	105153016	105153268	Intergenic
chr5	39599822	39600095	Intergenic
chr8	88644730	88644914	Intergenic
chr13	46699744	46700011	Intergenic
chr4	177234867	177235055	Intergenic
chr11	105060274	105060666	Intergenic
chr3	112167777	112168187	Intergenic
chr10	4157350	4157682	Intergenic
chr3	70347619	70347862	Intergenic
chr1	67461773	67462097	Intergenic
chr4	156578406	156578772	Intergenic
chr5	79890316	79890506	Intergenic
chr5	34292549	34292867	Intergenic
chr12	72192841	72193156	Intergenic
chr1	163673634	163674023	Intergenic
chr21	28432437	28432866	Intergenic
chr2	56181725	56182173	Intergenic
chr5	50641018	50641262	Intergenic
chr18	6622223	6622603	Intergenic
chr4	156064675	156065109	Intergenic
chr13	86346456	86347031	Intergenic
chr15	35458956	35459125	Intergenic
chr11	12690655	12690805	Intergenic
chr7	91026378	91026754	Intergenic
chr4	177131429	177131646	Intergenic
chr6	110813828	110814047	Intergenic
chr4	28823834	28824079	Intergenic
chr7	106370443	106370852	Intergenic
chr9	7533786	7534174	Intergenic
chr4	74553215	74553398	Intergenic
chr5	8176290	8176582	Intergenic
chr4	176425561	176425750	Intergenic
chr6	131772753	131773127	Intergenic
chr6	14816401	14816740	Intergenic
chr6	131751734	131751966	Intergenic
chr3	94172714	94173033	Intergenic
chr2	83805708	83805911	Intergenic
chr8	39985330	39985636	Intergenic
chr10	12342623	12342799	Intergenic
chr5	21680425	21680636	Intergenic
chr11	111984205	111984459	Intergenic
chr1	193716733	193717060	Intergenic
chr8	65480129	65480617	Intergenic
chr11	95153050	95153432	Intergenic
chr1	94988016	94988180	Intergenic
chr15	55460631	55460881	Intergenic
chr8	58461072	58461258	Intergenic
chrX	68505784	68506184	Intergenic
chr18	71285386	71285601	Intergenic
chr21	26496714	26496934	Intergenic
chr5	157195275	157195643	Intergenic
chr8	100941940	100942178	Intergenic
chr6	54463749	54464091	Intergenic
chr3	99269006	99269334	Intergenic
chr6	127119219	127119461	Intergenic
chr2	181803210	181803459	Intergenic
chr1	69370152	69370465	Intergenic
chr6	22805617	22806047	Intergenic
chr4	120414652	120415151	Intergenic
chr2	187293824	187294295	Intergenic
chr3	73414925	73415156	Intergenic
chr2	22345882	22346497	Intergenic
chr6	132848908	132849388	Intergenic
chr1	241986258	241986541	Intergenic
chr7	143755120	143755507	Intergenic
chr6	126993651	126994186	Intergenic
chr8	95820623	95820995	Intergenic
chr8	109280494	109280694	Intergenic
chr12	92910074	92910267	Intergenic
chr12	90878037	90878244	Intergenic
chr8	126467538	126467723	Intergenic
chr20	31442760	31443028	Intergenic
chr13	74740515	74740755	Intergenic
chr4	29973768	29973986	Intergenic
chr4	125868989	125869356	Intergenic
chrX	109784577	109784762	Intergenic
chr12	46494926	46495171	Intergenic
chr12	30424756	30425038	Intergenic
chr8	55361000	55361284	Intergenic
chr1	83993946	83994161	Intergenic
chr12	125214922	125215099	Intergenic
chr1	79219132	79219431	Intergenic
chr6	25942860	25943050	Intergenic
chr3	24592074	24592510	Intergenic
chr3	73135202	73135358	Intergenic
chr10	116842388	116842620	Intergenic
chr21	28929774	28930025	Intergenic
chr7	41574980	41575139	Intergenic
chr11	110045013	110045215	Intergenic
chr18	66129419	66129867	Intergenic
chr2	12937995	12938315	Intergenic
chr4	146272284	146272721	Intergenic
chr5	137445431	137445647	Intergenic
chr6	27686752	27687102	Intergenic
chr4	183889539	183889873	Intergenic
chr7	32814291	32814693	Intergenic
chr3	167630992	167631469	Intergenic
chr15	36224805	36225308	Intergenic
chr2	83690635	83691039	Intergenic
chrX	20396247	20396710	Intergenic
chr10	65626227	65626427	Intergenic
chr7	142912143	142912514	Intergenic
chr6	153592936	153593364	Intergenic
chr1	159438214	159438405	Intergenic
chr13	83365124	83365637	Intergenic
chr7	46640182	46640315	Intergenic
chr18	60661087	60661280	Intergenic
chr4	111709088	111709292	Intergenic
chr10	98053113	98053333	Intergenic
chr8	107233849	107234089	Intergenic
chr2	56880588	56880854	Intergenic
chr3	146499433	146499641	Intergenic
chr14	90253978	90254179	Intergenic
chr5	154449653	154449905	Intergenic
chr6	167382738	167383001	Intergenic
chr15	80061386	80061675	Intergenic
chr1	199920211	199920555	Intergenic
chr14	90714885	90715179	Intergenic
chr3	44131407	44131777	Intergenic
chr14	97033696	97033922	Intergenic
chr1	219051825	219052059	Intergenic
chr13	96734968	96735213	Intergenic
chr1	64770673	64770936	Intergenic
chr14	80416220	80416589	Intergenic
chr20	4052841	4052995	Intergenic
chr4	125120998	125121230	Intergenic
chr9	18240175	18240443	Intergenic
chr3	152339298	152339592	Intergenic
chr11	25975383	25975809	Intergenic
chr7	85511635	85512081	Intergenic
chr11	49349261	49349541	Intergenic
chr7	13681340	13681817	Intergenic
chr12	64789459	64789861	Intergenic
chr6	18507775	18508223	Intergenic
chr5	44539011	44539371	Intergenic
chr3	30518301	30518546	Intergenic
chr3	129995034	129995320	Intergenic
chr16	64143078	64143560	Intergenic
chr8	116233114	116233427	Intergenic
chr1	82564934	82565414	Intergenic
chr3	62868379	62868810	Intergenic
chr3	24624071	24624621	Intergenic
chr9	81687388	81687907	Intergenic
chr8	57410455	57410684	Intergenic
chr8	93810942	93811138	Intergenic
chr18	71146828	71147019	Intergenic
chr8	90492877	90493288	Intergenic
chr13	73822972	73823163	Intergenic
chr4	175350902	175351155	Intergenic
chr12	44062296	44062666	Intergenic
chr5	33940081	33940255	Intergenic
chr5	76299172	76299424	Intergenic
chr3	158414312	158414690	Intergenic
chr9	21102270	21102624	Intergenic
chr2	218024903	218025148	Intergenic
chr3	152292296	152292553	Intergenic
chr10	36537298	36537895	Intergenic
chr17	26338554	26338794	Intergenic
chr7	135214187	135214447	Intergenic
chr11	82859050	82859245	Intergenic
chr6	54594333	54594636	Intergenic
chr9	107724037	107724280	Intergenic
chr17	5792306	5792513	Intergenic
chr1	238444774	238445042	Intergenic
chr3	156944071	156944276	Intergenic
chrX	135197675	135198028	Intergenic
chr1	170885047	170885511	Intergenic
chr14	85560184	85560545	Intergenic
chr6	14798465	14798867	Intergenic
chr9	113564814	113565208	Intergenic
chr5	111458833	111459227	Intergenic
chrX	7432965	7433351	Intergenic
chr9	62959	63313	Intergenic
chr20	52963916	52964228	Intergenic
chr12	77512533	77512723	Intergenic
chr4	72446953	72447448	Intergenic
chr6	151809259	151809778	Intergenic
chr5	108889509	108890011	Intergenic
chr6	47311485	47311634	Intergenic
chr8	93710989	93711242	Intergenic
chr18	64902982	64903194	Intergenic
chr1	159502847	159503021	Intergenic
chr14	54252704	54253073	Intergenic
chr17	68183660	68183870	Intergenic
chr12	54466264	54466478	Intergenic
chr1	68925560	68925759	Intergenic
chr1	31014938	31015202	Intergenic
chr12	74415728	74415941	Intergenic
chr4	71517818	71518158	Intergenic
chr1	221749515	221749886	Intergenic
chr6	119949376	119949903	Intergenic
chrX	97150821	97151168	Intergenic
chr7	19308365	19308739	Intergenic
chr16	59078519	59078881	Intergenic
chr2	188002923	188003403	Intergenic
chr10	65736436	65736508	Intergenic
chr9	128879377	128879580	Intergenic
chr13	80731507	80731858	Intergenic
chr18	11366702	11366996	Intergenic
chr4	76628205	76628551	Intergenic
chr6	139843814	139843977	Intergenic
chr10	54368876	54369096	Intergenic
chr14	89369260	89369468	Intergenic
chr18	57730166	57730404	Intergenic
chr2	191574705	191574915	Intergenic
chr14	30757420	30757609	Intergenic
chr3	157377923	157378167	Intergenic
chr12	80806082	80806576	Intergenic
chr9	136055445	136055598	Intergenic
chr18	58053763	58054082	Intergenic
chr3	8771788	8772049	Intergenic
chr7	46666604	46666820	Intergenic
chr7	95258095	95258412	Intergenic
chr4	162297489	162297725	Intergenic
chr5	156402916	156403184	Intergenic
chr4	111283180	111283391	Intergenic
chr5	157424912	157425238	Intergenic
chr9	25724499	25724762	Intergenic
chr18	32751259	32751532	Intergenic
chr15	97001032	97001394	Intergenic
chr11	79876919	79877141	Intergenic
chr4	101881454	101881798	Intergenic
chr11	109073161	109073414	Intergenic
chr1	221836634	221837066	Intergenic
chr2	27392763	27392967	Intergenic
chr3	42289035	42289299	Intergenic
chr2	28875176	28875394	Intergenic
chr6	14759027	14759424	Intergenic
chr1	244903291	244903660	Intergenic
chr5	33341492	33341709	Intergenic
chr7	13868912	13869176	Intergenic
chr4	135930338	135930707	Intergenic
chr21	28562826	28563392	Intergenic
chr2	181960041	181960618	Intergenic
chr3	157792747	157793210	Intergenic
chr3	146149113	146149483	Intergenic
chr13	37710318	37710739	Intergenic
chr18	48364496	48365006	Intergenic
chr13	43372341	43372583	Intergenic
chr13	33376161	33376602	Intergenic
chrX	42545677	42546175	Intergenic
chr6	82274916	82275065	Intergenic
chr4	182438816	182439126	Intergenic
chr4	154898224	154898426	Intergenic
chr4	85494996	85495212	Intergenic
chr1	56516627	56516890	Intergenic
chr7	142945953	142946223	Intergenic
chr7	36358697	36358935	Intergenic
chr3	94139860	94140067	Intergenic
chr18	61511546	61511729	Intergenic
chr8	19844677	19844967	Intergenic
chr3	106309112	106309548	Intergenic
chr4	154883509	154883928	Intergenic
chr12	26073073	26073407	Intergenic
chr5	40384534	40384829	Intergenic
chr1	22938032	22938261	Intergenic
chr12	20425720	20426129	Intergenic
chr6	46167222	46167607	Intergenic
chr10	3336340	3336639	Intergenic
chr2	150728531	150728913	Intergenic
chr7	55011783	55012015	Intergenic
chr1	43379101	43379317	Intergenic
chr9	46158307	46158567	Intergenic
chr15	60178104	60178422	Intergenic
chr2	128119612	128119832	Intergenic
chr13	51444224	51444606	Intergenic
chr3	104155896	104156349	Intergenic
chr1	56013269	56013506	Intergenic
chrX	14795597	14795976	Intergenic
chr1	71122052	71122484	Intergenic
chr2	146672340	146672767	Intergenic
chrX	64827071	64827322	Intergenic
chr4	90484626	90484880	Intergenic
chr15	97238538	97238945	Intergenic
chr2	17598170	17598597	Intergenic
chr2	222714710	222715162	Intergenic
chrX	42010953	42011489	Intergenic
chr12	100425494	100425996	Intergenic
chr8	60364818	60365194	Intergenic
chrX	152404491	152404827	Intergenic
chr14	75856513	75856730	Intergenic
chr5	8322586	8322920	Intergenic
chr8	110076362	110076572	Intergenic
chr7	25155167	25155627	Intergenic
chr4	107545851	107546171	Intergenic
chr3	152541486	152541942	Intergenic
chr2	23178458	23178743	Intergenic
chr6	153279049	153279229	Intergenic
chr6	81400615	81400816	Intergenic
chr11	5585634	5585870	Intergenic
chr5	92562155	92562399	Intergenic
chr6	84992251	84992671	Intergenic
chr6	50759712	50759911	Intergenic
chr8	105771965	105772152	Intergenic
chr16	51534140	51534591	Intergenic
chr4	6745302	6745460	Intergenic
chr18	11258017	11258492	Intergenic
chr9	84599918	84600131	Intergenic
chr5	91744920	91745144	Intergenic
chr2	148214399	148214745	Intergenic
chr4	100880710	100880920	Intergenic
chr7	15930842	15931142	Intergenic
chr2	31710343	31710742	Intergenic
chr2	41933966	41934179	Intergenic
chr4	99789268	99789659	Intergenic
chr13	77238148	77238518	Intergenic
chr5	133487606	133487976	Intergenic
chr8	80224259	80224484	Intergenic
chr13	43207552	43207921	Intergenic
chr6	50088096	50088372	Intergenic
chr1	197951526	197952067	Intergenic
chr12	39890047	39890525	Intergenic
chr9	79640052	79640504	Intergenic
chr5	124661794	124662100	Intergenic
chr10	93640201	93640462	Intergenic
chr7	94926366	94926724	Intergenic
chr9	111214688	111215226	Intergenic
chr7	81238257	81238780	Intergenic
chr3	179992920	179993517	Intergenic
chr8	106017607	106018079	Intergenic
chr11	107840744	107840898	Intergenic
chr16	8880475	8880760	Intergenic
chr5	89589863	89590082	Intergenic
chr8	123115672	123115875	Intergenic
chr6	142596400	142596582	Intergenic
chr2	67099277	67099435	Intergenic
chrX	47483084	47483455	Intergenic
chr5	72623842	72624250	Intergenic
chr9	120623081	120623506	Intergenic
chrX	30288815	30289224	Intergenic
chr8	104293456	104293695	Intergenic
chr12	89187034	89187215	Intergenic
chr12	113923604	113923813	Intergenic
chr2	229724381	229724535	Intergenic
chr2	74118017	74118092	Intergenic
chr2	95678786	95678954	Intergenic
chr5	143396187	143396586	Intergenic
chr4	20028207	20028428	Intergenic
chr7	91142258	91142674	Intergenic
chr5	40401362	40401651	Intergenic
chr17	4310472	4310735	Intergenic
chr5	64342961	64343165	Intergenic
chr14	32013455	32013914	Intergenic
chr11	29113497	29113745	Intergenic
chr17	10777832	10778087	Intergenic
chrX	135978683	135979194	Intergenic
chr18	70869026	70869405	Intergenic
chr12	55044277	55044527	Intergenic
chr12	20117554	20117727	Intergenic
chr18	26168903	26169119	Intergenic
chr5	67804045	67804228	Intergenic
chr20	52719891	52720303	Intergenic
chr11	110860527	110860782	Intergenic
chr5	143073472	143073767	Intergenic
chr6	100040680	100041111	Intergenic
chr4	12854037	12854279	Intergenic
chr10	52689350	52689878	Intergenic
chr4	132716568	132716984	Intergenic
chr1	172741557	172742025	Intergenic
chr14	30702361	30702532	Intergenic
chr3	121888864	121889089	Intergenic
chr12	90761839	90762124	Intergenic
chr4	186464123	186464336	Intergenic
chr5	63975943	63976339	Intergenic
chr10	35409369	35409578	Intergenic
chr22	22818471	22818713	Intergenic
chr11	103734313	103734573	Intergenic
chr3	155677836	155678091	Intergenic
chr10	30791240	30791460	Intergenic
chr2	84524249	84524555	Intergenic
chrX	140031515	140031734	Intergenic
chr4	159585786	159586200	Intergenic
chr18	65276114	65276632	Intergenic
chr2	26367962	26368407	Intergenic
chr2	223811731	223811880	Intergenic
chr10	32701491	32701666	Intergenic
chr4	164192739	164193356	Intergenic
chr9	113828761	113829156	Intergenic
chr1	65545547	65546066	Intergenic
chr12	27265309	27265734	Intergenic
chr11	28641513	28642050	Intergenic
chr6	141574345	141574565	Intergenic
chr10	34216332	34216519	Intergenic
chr12	20951606	20951797	Intergenic
chr10	33463645	33463833	Intergenic
chr5	71074626	71074803	Intergenic
chr2	164833560	164833753	Intergenic
chr3	162482532	162482767	Intergenic
chr13	91487033	91487192	Intergenic
chr13	103377286	103377514	Intergenic
chr2	226525239	226525460	Intergenic
chr5	40348221	40348428	Intergenic
chr13	97769062	97769291	Intergenic
chr5	153324349	153324578	Intergenic
chr19	43161796	43162000	Intergenic
chr3	36996390	36996583	Intergenic
chr5	89317016	89317310	Intergenic
chr2	108741244	108741533	Intergenic
chr6	50149600	50150063	Intergenic
chr6	100827213	100827641	Intergenic
chr1	221843540	221843909	Intergenic
chr2	164028568	164028942	Intergenic
chr8	131586220	131586765	Intergenic
chr5	121285490	121285971	Intergenic
chr7	28336499	28336682	Intergenic
chr8	79762140	79762368	Intergenic
chr5	67138703	67138956	Intergenic
chr5	82157655	82157902	Intergenic
chr6	23735422	23735722	Intergenic
chr17	71989690	71989914	Intergenic
chr4	90099026	90099269	Intergenic
chr2	168263136	168263365	Intergenic
chr12	29996046	29996249	Intergenic
chr11	19047370	19047674	Intergenic
chr3	98232180	98232375	Intergenic
chr9	85196513	85196784	Intergenic
chr4	56773245	56773466	Intergenic
chr2	135721490	135721697	Intergenic
chrX	3217719	3218003	Intergenic
chr3	11095674	11095984	Intergenic
chr4	22317285	22317560	Intergenic
chr14	96651289	96651458	Intergenic
chr4	75596264	75596702	Intergenic
chr3	29098840	29099040	Intergenic
chr2	33638029	33638319	Intergenic
chr16	59278284	59278557	Intergenic
chr6	138277691	138277973	Intergenic
chr1	32892606	32892801	Intergenic
chr10	111582987	111583344	Intergenic
chr4	135733766	135734088	Intergenic
chr9	16901630	16901997	Intergenic
chr1	118378778	118378944	Intergenic
chr7	13867424	13867914	Intergenic
chr8	120564299	120564548	Intergenic
chr2	139173598	139173965	Intergenic
chr1	197838115	197838319	Intergenic
chr3	101919003	101919373	Intergenic
chr12	80119854	80120094	Intergenic
chrX	151154546	151154764	Intergenic
chr12	27217813	27218316	Intergenic
chr3	20394413	20394632	Intergenic
chr10	81629474	81629860	Intergenic
chr3	112112988	112113295	Intergenic
chr1	24045035	24045346	Intergenic
chr5	61174399	61174788	Intergenic
chr4	27147188	27147579	Intergenic
chr11	50198979	50199331	Intergenic
chrX	6954468	6954730	Intergenic
chr2	6933543	6933852	Intergenic
chr12	78620644	78620878	Intergenic
chr6	156004047	156004412	Intergenic
chr3	161708905	161709229	Intergenic
chr1	238756055	238756273	Intergenic
chr3	147624008	147624389	Intergenic
chr12	94028087	94028553	Intergenic
chr13	37934712	37935186	Intergenic
chr3	125413756	125413944	Intergenic
chr7	94327723	94327904	Intergenic
chr1	240114914	240115120	Intergenic
chr16	54508797	54508990	Intergenic
chr1	198097773	198097948	Intergenic
chr12	90386418	90386662	Intergenic
chr2	158333932	158334133	Intergenic
chr1	172727450	172727706	Intergenic
chr11	92062921	92063112	Intergenic
chr6	151479815	151480062	Intergenic
chr2	18618114	18618316	Intergenic
chr2	60332126	60332544	Intergenic
chr21	39416413	39416784	Intergenic
chr7	115478958	115479328	Intergenic
chr2	221353916	221354110	Intergenic
chr12	40543494	40543875	Intergenic
chr8	17701577	17701937	Intergenic
chr11	28882561	28882756	Intergenic
chr2	210179462	210179706	Intergenic
chr9	20292113	20292304	Intergenic
chrY	22684386	22684599	Intergenic
chr11	19299036	19299302	Intergenic
chr3	150239313	150239549	Intergenic
chr8	135055214	135055688	Intergenic
chr2	167586022	167586437	Intergenic
chr8	109575171	109575558	Intergenic
chr17	58748935	58749287	Intergenic
chr14	54890786	54891018	Intergenic
chr4	146215025	146215232	Intergenic
chr14	59517552	59517884	Intergenic
chr4	152783995	152784253	Intergenic
chr4	150720747	150721156	Intergenic
chr2	168796843	168797233	Intergenic
chr7	17525551	17525976	Intergenic
chr1	232659876	232660070	Intergenic
chr18	26121316	26121785	Intergenic
chr11	34831151	34831607	Intergenic
chr7	7143043	7143363	Intergenic
chr10	114658358	114658634	Intergenic
chr6	71878086	71878474	Intergenic
chr13	40471767	40472244	Intergenic
chr5	40587366	40587732	Intergenic
chr9	44506548	44507140	Intergenic
chr21	18632642	18633059	Intergenic
chr6	80267368	80267863	Intergenic
chr3	105743962	105744361	Intergenic
chr2	175209735	175210170	Intergenic
chr2	58676693	58677170	Intergenic
chr6	126509392	126509886	Intergenic
chr4	112396881	112397261	Intergenic
chr1	163789778	163790306	Intergenic
chr3	87399800	87400106	Intergenic
chr11	6776454	6777084	Intergenic
chr12	97534869	97535302	Intergenic
chr12	89452715	89453197	Intergenic
chr20	31850577	31850733	Intergenic
chrX	122289320	122289588	Intergenic
chr7	13830346	13830547	Intergenic
chr4	52697383	52697616	Intergenic
chr3	21175229	21175418	Intergenic
chr13	21540497	21540800	Intergenic
chr4	85301311	85301607	Intergenic
chr9	113590746	113590961	Intergenic
chr1	61984830	61985048	Intergenic
chr12	58636669	58637151	Intergenic
chr20	8933446	8933771	Intergenic
chr12	67490747	67491000	Intergenic
chr15	48404473	48404843	Intergenic
chr7	35747069	35747432	Intergenic
chr6	25223789	25224001	Intergenic
chr9	21195216	21195433	Intergenic
chr3	36343635	36343856	Intergenic
chr12	18151311	18151761	Intergenic
chr11	29031011	29031278	Intergenic
chr20	10318042	10318424	Intergenic
chrX	102735713	102736099	Intergenic
chr2	30318422	30318625	Intergenic
chr11	110792544	110792953	Intergenic
chr10	115198476	115198676	Intergenic
chrX	148340856	148341111	Intergenic
chr5	145098548	145098973	Intergenic
chr4	88465066	88465254	Intergenic
chr4	19539461	19539894	Intergenic
chr9	73140513	73140937	Intergenic
chr3	156295444	156295892	Intergenic
chr5	39526959	39527360	Intergenic
chr7	81424763	81425134	Intergenic
chr8	131463993	131464219	Intergenic
chr4	72840516	72840738	Intergenic
chr11	123323572	123324031	Intergenic
chr6	72172668	72173195	Intergenic
chr3	196564611	196565097	Intergenic
chr15	81772909	81773308	Intergenic
chr11	112223686	112224138	Intergenic
chr17	69331526	69331944	Intergenic
chr10	29008790	29008970	Intergenic
chr2	56175277	56175866	Intergenic
chr12	68462955	68463522	Intergenic
chr8	60489500	60489795	Intergenic
chr3	31105480	31105858	Intergenic
chr4	177330830	177331297	Intergenic
chr1	187615887	187616334	Intergenic
chr2	226701999	226702446	Intergenic
chr18	28049468	28049883	Intergenic
chr11	35584988	35585395	Intergenic
chr12	84936082	84936442	Intergenic
chr4	128230641	128231224	Intergenic
chr1	80714543	80715068	Intergenic
chr20	49900795	49901011	Intergenic
chr7	141576400	141576827	Intergenic
chr12	8702079	8702329	Intergenic
chr4	24498848	24499168	Intergenic
chr2	150418851	150419141	Intergenic
chr1	120230153	120230363	Intergenic
chr20	7385492	7385748	Intergenic
chr5	175385610	175385763	Intergenic
chr5	154019852	154020013	Intergenic
chr4	128321977	128322197	Intergenic
chr13	24255327	24255699	Intergenic
chr7	142219036	142219326	Intergenic
chr6	50273412	50273746	Intergenic
chr1	222946078	222946302	Intergenic
chr13	48031679	48032142	Intergenic
chr15	98774995	98775221	Intergenic
chr2	68887818	68888082	Intergenic
chr8	37924707	37925067	Intergenic
chr1	231189382	231189772	Intergenic
chr16	65805663	65805891	Intergenic
chr4	73806424	73806786	Intergenic
chr4	19207835	19208155	Intergenic
chr4	123741241	123741616	Intergenic
chr4	88837898	88838118	Intergenic
chr18	71503004	71503182	Intergenic
chr8	109930751	109931071	Intergenic
chr5	105735156	105735365	Intergenic
chr13	90668256	90668676	Intergenic
chr13	63217159	63217459	Intergenic
chr2	196464343	196464787	Intergenic
chr12	56907585	56907769	Intergenic
chr20	7753131	7753348	Intergenic
chr4	102484350	102484620	Intergenic
chr9	83489178	83489616	Intergenic
chr11	29192879	29193295	Intergenic
chr20	7423946	7424461	Intergenic
chr10	112306806	112307286	Intergenic
chr5	1004732	1004906	Intergenic
chr17	69896980	69897333	Intergenic
chr1	170054368	170054655	Intergenic
chr3	67067705	67067938	Intergenic
chr5	113168584	113169033	Intergenic
chr12	12084625	12085197	Intergenic
chr18	27908762	27909249	Intergenic
chr18	66094011	66094381	Intergenic
chr13	36972104	36972607	Intergenic
chr11	127497915	127498397	Intergenic
chr13	85830061	85830583	Intergenic
chr10	108170005	108170506	Intergenic
chrX	134099375	134099630	Intergenic
chr10	119190713	119190982	Intergenic
chr3	146122381	146122623	Intergenic
chr8	71751994	71752180	Intergenic
chr8	16183324	16183551	Intergenic
chr8	80214766	80215004	Intergenic
chrX	55339213	55339460	Intergenic
chr1	221464504	221464769	Intergenic
chr3	30054522	30054748	Intergenic
chr2	153740690	153741109	Intergenic
chr15	46635335	46635801	Intergenic
chr15	46315336	46315776	Intergenic
chr3	33833244	33833482	Intergenic
chr2	192080431	192080807	Intergenic
chr5	102017137	102017496	Intergenic
chr12	16668672	16668931	Intergenic
chr11	28013266	28013609	Intergenic
chr2	121450836	121450997	Intergenic
chr6	22240304	22240718	Intergenic
chr2	229666099	229666587	Intergenic
chr4	112134734	112135028	Intergenic
chr4	43684517	43684957	Intergenic
chr20	10300595	10300977	Intergenic
chr13	46908663	46908825	Intergenic
chr12	38578284	38578532	Intergenic
chr7	112925534	112925780	Intergenic
chr13	39859198	39859415	Intergenic
chr8	130192100	130192433	Intergenic
chr12	30499102	30499420	Intergenic
chr2	225225682	225226161	Intergenic
chr13	43127771	43128184	Intergenic
chr1	56689672	56689980	Intergenic
chr3	66614094	66614376	Intergenic
chr12	47051647	47051837	Intergenic
chr6	142098418	142098601	Intergenic
chr11	33544446	33544730	Intergenic
chr3	30281234	30281633	Intergenic
chr5	95665655	95665859	Intergenic
chr20	38509445	38509953	Intergenic
chr3	116782773	116783003	Intergenic
chr19	10325518	10325757	Intergenic
chr3	111052599	111052785	Intergenic
chr2	8747812	8748046	Intergenic
chr5	15983414	15983874	Intergenic
chr4	110287107	110287476	Intergenic
chr13	74003970	74004151	Intergenic
chr6	128259944	128260146	Intergenic
chr9	110610347	110610567	Intergenic
chr13	85886242	85886625	Intergenic
chr8	127857925	127858308	Intergenic
chr7	80817059	80817444	Intergenic
chr10	103469165	103469446	Intergenic
chr1	55360044	55360393	Intergenic
chr1	62139801	62140193	Intergenic
chr8	118237217	118237850	Intergenic
chr2	166075982	166076484	Intergenic
chr4	75356454	75356906	Intergenic
chr2	57307095	57307585	Intergenic
chr13	49788644	49788855	Intergenic
chr6	37006156	37006358	Intergenic
chr14	50340389	50340548	Intergenic
chr6	34691112	34691480	Intergenic
chr4	187181743	187182064	Intergenic
chr8	90883140	90883431	Intergenic
chr15	82372086	82372328	Intergenic
chr3	36038260	36038729	Intergenic
chr1	208732959	208733205	Intergenic
chr13	48734956	48735385	Intergenic
chr2	18647197	18647679	Intergenic
chr5	57389780	57390269	Intergenic
chr8	88946978	88947268	Intergenic
chr15	84308083	84308314	Intergenic
chr5	17300685	17300947	Intergenic
chr2	12964621	12964779	Intergenic
chr5	178130048	178130270	Intergenic
chr6	148572518	148572698	Intergenic
chr2	192421285	192421460	Intergenic
chr1	4331372	4331755	Intergenic
chr9	92213093	92213242	Intergenic
chr12	43267228	43267552	Intergenic
chr13	53542296	53542571	Intergenic
chr9	91255255	91255545	Intergenic
chr16	57886082	57886359	Intergenic
chr14	77640657	77640877	Intergenic
chr11	35110356	35110567	Intergenic
chr9	12846091	12846335	Intergenic
chr10	126531348	126531614	Intergenic
chr5	116102149	116102581	Intergenic
chr4	88777919	88778300	Intergenic
chr18	42690563	42690876	Intergenic
chr15	98458601	98458821	Intergenic
chr8	16580725	16580966	Intergenic
chr3	152994931	152995190	Intergenic
chr4	152181729	152182031	Intergenic
chr1	195730146	195730486	Intergenic
chr2	56882152	56882462	Intergenic
chr8	97117282	97117592	Intergenic
chr6	132541078	132541390	Intergenic
chr12	66203813	66204204	Intergenic
chr9	81738541	81738986	Intergenic
chr4	90538494	90538859	Intergenic
chr3	40885434	40885845	Intergenic
chr2	165007119	165007555	Intergenic
chr7	113276811	113277271	Intergenic
chr3	105912763	105913115	Intergenic
chr11	60954906	60955324	Intergenic
chr4	183034709	183035309	Intergenic
chr8	93237853	93238069	Intergenic
chr5	132970810	132971016	Intergenic
chr18	61193568	61193739	Intergenic
chr11	92969974	92970209	Intergenic
chr22	44926044	44926390	Intergenic
chr3	29073295	29073561	Intergenic
chr14	38993785	38994141	Intergenic
chr4	75641093	75641527	Intergenic
chr12	76355123	76355511	Intergenic
chr1	234817086	234817315	Intergenic
chr18	54261162	54261382	Intergenic
chr21	26446355	26446538	Intergenic
chr15	38898084	38898303	Intergenic
chr12	26417222	26417410	Intergenic
chr3	176656891	176657101	Intergenic
chr12	69534551	69534800	Intergenic
chr2	2530932	2531149	Intergenic
chr18	939242	939454	Intergenic
chrX	99353966	99354195	Intergenic
chr2	221950159	221950496	Intergenic
chr9	102571972	102572166	Intergenic
chr17	48950170	48950470	Intergenic
chr20	22756530	22756747	Intergenic
chr4	112282121	112282338	Intergenic
chr3	150455800	150456230	Intergenic
chr1	78930328	78930611	Intergenic
chr5	162621006	162621195	Intergenic
chr8	51997338	51997547	Intergenic
chr13	35368086	35368545	Intergenic
chr7	148613357	148613556	Intergenic
chr12	5523203	5523600	Intergenic
chr10	116678146	116678413	Intergenic
chr13	73775791	73776062	Intergenic
chr4	166552440	166552694	Intergenic
chr13	75160936	75161307	Intergenic
chr4	121478464	121478915	Intergenic
chrY	7369353	7369638	Intergenic
chr6	115781429	115781692	Intergenic
chr13	41096460	41096838	Intergenic
chr11	95415783	95416242	Intergenic
chr6	55905210	55905406	Intergenic
chr12	115575942	115576325	Intergenic
chr4	142681127	142681566	Intergenic
chr8	24517951	24518414	Intergenic
chr4	175149194	175149688	Intergenic
chr20	36180928	36181178	Intergenic
chr3	161600843	161601152	Intergenic
chrX	141172109	141172579	Intergenic
chr12	59398169	59398549	Intergenic
chr7	26703584	26704066	Intergenic
chr8	105385128	105385693	Intergenic
chr5	57745904	57746210	Intergenic
chr2	199810275	199810701	Intergenic
chr4	81033395	81033769	Intergenic
chr13	37145585	37146025	Intergenic
chr4	142169064	142169563	Intergenic
chr3	151393959	151394511	Intergenic
chr8	79895905	79896292	Intergenic
chr14	68208507	68208914	Intergenic
chr6	97849236	97849798	Intergenic
chr9	74907262	74907811	Intergenic
chr10	5577152	5577594	Intergenic
chr18	71641447	71641736	Intergenic
chr3	20884061	20884345	Intergenic
chr1	215580958	215581244	Intergenic
chr9	74870517	74870754	Intergenic
chrX	150983994	150984246	Intergenic
chr4	69487812	69488133	Intergenic
chr14	89371269	89371448	Intergenic
chr20	45324630	45324988	Intergenic
chr10	15790193	15790451	Intergenic
chr3	9322192	9322527	Intergenic
chr2	22277276	22277587	Intergenic
chrX	118850148	118850517	Intergenic
chrX	129086482	129086785	Intergenic
chr11	105145477	105145691	Intergenic
chr2	22190416	22190792	Intergenic
chr2	18580144	18580565	Intergenic
chr18	56856982	56857276	Intergenic
chr12	116771336	116771541	Intergenic
chr18	70749174	70749635	Intergenic
chr4	27703247	27703652	Intergenic
chr1	195710124	195710362	Intergenic
chr11	27507545	27507806	Intergenic
chr7	42882945	42883123	Intergenic
chr6	106453050	106453431	Intergenic
chr10	108255456	108255687	Intergenic
chr6	89059285	89059506	Intergenic
chr4	150977776	150978023	Intergenic
chrX	34893392	34893617	Intergenic
chr2	216142749	216142998	Intergenic
chr17	27517945	27518186	Intergenic
chr8	55224652	55224894	Intergenic
chr4	74809925	74810245	Intergenic
chr11	56644196	56644492	Intergenic
chr14	93163871	93164086	Intergenic
chr18	73070872	73071316	Intergenic
chr2	6757875	6758316	Intergenic
chr4	134038621	134038991	Intergenic
chr21	28134553	28134724	Intergenic
chrX	122305782	122306028	Intergenic
chr16	9154209	9154621	Intergenic
chr6	9962860	9963268	Intergenic
chr8	92891306	92891834	Intergenic
chr4	116374546	116375009	Intergenic
chr10	36314986	36315445	Intergenic
chr16	80126559	80127036	Intergenic
chr2	146573381	146573851	Intergenic
chr12	89445624	89446175	Intergenic
chr19	6113769	6113994	Intergenic
chr4	126721205	126722006	Intergenic
chr11	116447294	116447597	Intergenic
chr11	101541484	101541729	Intergenic
chr11	36562638	36562949	Intergenic
chr4	100186142	100186383	Intergenic
chr6	113706411	113706740	Intergenic
chr6	145252604	145252876	Intergenic
chr6	55495345	55495746	Intergenic
chr1	99636181	99636406	Intergenic
chr5	49849397	49849688	Intergenic
chr5	124314976	124315194	Intergenic
chr8	106113110	106113317	Intergenic
chr2	146356104	146356286	Intergenic
chr18	64899601	64900083	Intergenic
chrX	120842959	120843395	Intergenic
chr7	156239127	156239300	Intergenic
chr13	27954095	27954310	Intergenic
chr5	67091743	67091973	Intergenic
chr7	112190491	112190866	Intergenic
chr12	39314944	39315162	Intergenic
chr11	9646735	9647054	Intergenic
chr15	60355051	60355322	Intergenic
chr22	34615465	34615850	Intergenic
chr6	151803492	151803912	Intergenic
chr11	24256651	24256894	Intergenic
chr22	25820851	25821301	Intergenic
chr2	146138121	146138494	Intergenic
chr10	5341005	5341259	Intergenic
chr6	71790510	71790840	Intergenic
chr2	57427800	57428216	Intergenic
chr5	65170124	65170385	Intergenic
chr5	92937200	92937465	Intergenic
chr13	38797155	38797617	Intergenic
chr6	116797257	116797505	Intergenic
chr18	55505187	55505380	Intergenic
chr7	150475890	150476111	Intergenic
chr11	67471039	67471466	Intergenic
chr18	70820417	70820921	Intergenic
chr6	26175718	26175917	Intergenic
chr15	36408124	36408589	Intergenic
chr11	104495838	104496323	Intergenic
chr8	39184958	39185138	Intergenic
chr20	9926200	9926413	Intergenic
chr3	30230311	30230573	Intergenic
chr8	73856314	73856533	Intergenic
chr1	118733374	118733651	Intergenic
chr16	55876802	55876965	Intergenic
chr13	47982698	47982930	Intergenic
chr12	47772661	47773123	Intergenic
chr1	59474348	59474531	Intergenic
chr2	159618232	159618433	Intergenic
chr1	26953450	26953833	Intergenic
chr17	66960189	66960470	Intergenic
chr5	40385620	40385877	Intergenic
chr3	130234662	130234927	Intergenic
chr4	24730995	24731411	Intergenic
chr3	151664451	151664911	Intergenic
chr7	15208098	15208477	Intergenic
chr6	67769306	67769710	Intergenic
chr3	105917611	105917948	Intergenic
chr5	152746730	152747140	Intergenic
chr9	7566014	7566476	Intergenic
chr13	108853205	108853592	Intergenic
chr4	25967771	25968207	Intergenic
chr4	181929354	181929647	Intergenic
chr5	91854145	91854438	Intergenic
chr3	78498039	78498502	Intergenic
chr6	121806391	121807085	Intergenic
chr7	94317135	94317566	Intergenic
chr4	119437311	119437713	Intergenic
chr7	54975773	54975981	Intergenic
chrX	17260698	17260913	Intergenic
chr10	4237540	4237710	Intergenic
chr11	5150689	5150868	Intergenic
chr4	142383627	142383812	Intergenic
chr5	95795427	95795639	Intergenic
chr12	95700134	95700368	Intergenic
chr12	47426500	47426649	Intergenic
chr1	33391522	33391705	Intergenic
chr12	43405145	43405330	Intergenic
chr6	125965945	125966319	Intergenic
chr10	9251175	9251383	Intergenic
chr8	42980112	42980415	Intergenic
chr21	16868214	16868464	Intergenic
chr8	102152891	102153090	Intergenic
chr11	124044669	124045098	Intergenic
chr1	200496509	200496719	Intergenic
chr14	29130630	29130884	Intergenic
chr4	78925401	78925788	Intergenic
chr6	114146958	114147284	Intergenic
chr5	168975434	168975604	Intergenic
chr12	63518529	63519005	Intergenic
chr2	24997349	24997580	Intergenic
chr8	104476533	104476814	Intergenic
chr9	93712863	93713171	Intergenic
chr13	31285540	31285614	Intergenic
chr3	171549857	171550012	Intergenic
chr20	19805563	19805810	Intergenic
chr6	100582522	100582897	Intergenic
chr12	4530614	4531084	Intergenic
chr8	16461578	16461802	Intergenic
chr9	118289102	118289303	Intergenic
chr8	90110443	90110826	Intergenic
chr1	69511756	69512067	Intergenic
chr13	44491918	44492399	Intergenic
chr4	74707325	74707560	Intergenic
chr1	163943339	163943719	Intergenic
chr9	85564120	85564615	Intergenic
chr1	220853544	220853742	Intergenic
chr3	99051595	99052003	Intergenic
chr1	186979628	186980150	Intergenic
chr1	222461558	222461749	Intergenic
chr13	77183713	77184178	Intergenic
chr2	57189860	57190420	Intergenic
chr21	27560783	27561165	Intergenic
chr4	142312496	142312723	Intergenic
chr7	42829769	42830145	Intergenic
chr2	221796359	221796845	Intergenic
chr1	71735474	71735960	Intergenic
chr9	45447661	45448205	Intergenic
chr12	96009569	96009775	Intergenic
chr2	187423550	187423823	Intergenic
chr7	155186059	155186243	Intergenic
chr13	38076633	38076782	Intergenic
chr7	127087392	127087672	Intergenic
chr20	38532981	38533226	Intergenic
chr20	22026673	22026999	Intergenic
chr1	165918731	165918997	Intergenic
chr8	47956690	47957008	Intergenic
chr7	20601683	20601847	Intergenic
chr6	108865846	108866111	Intergenic
chr11	29549133	29549470	Intergenic
chr12	101182997	101183188	Intergenic
chr10	97466252	97466593	Intergenic
chr18	892435	892666	Intergenic
chr10	15537213	15537670	Intergenic
chr6	109625550	109625750	Intergenic
chr5	88890921	88891233	Intergenic
chr5	114687150	114687434	Intergenic
chr6	113909950	113910185	Intergenic
chr6	101610022	101610516	Intergenic
chr1	111400836	111401120	Intergenic
chr12	70425859	70426165	Intergenic
chr3	146671430	146671776	Intergenic
chr3	147932485	147932905	Intergenic
chr8	107187179	107187601	Intergenic
chr3	155035042	155035418	Intergenic
chr5	111397284	111397673	Intergenic
chrX	3333052	3333441	Intergenic
chr2	18903478	18903760	Intergenic
chr11	100383195	100383614	Intergenic
chr2	101063104	101063528	Intergenic
chr3	21983834	21984091	Intergenic
chr5	172247213	172247435	Intergenic
chr7	150478192	150478583	Intergenic
chr11	87177320	87177558	Intergenic
chr14	34744335	34744818	Intergenic
chr11	108525819	108526035	Intergenic
chr3	125156625	125157122	Intergenic
chr12	107382944	107383053	Intergenic
chr2	146261090	146261588	Intergenic
chr1	199252017	199252392	Intergenic
chr3	98897798	98898215	Intergenic
chr1	248782151	248782575	Intergenic
chr8	75690379	75690666	Intergenic
chrX	11962728	11962969	Intergenic
chr2	174584986	174585475	Intergenic
chr13	40643402	40643622	Intergenic
chr12	75985629	75986153	Intergenic
chr8	31143729	31144102	Intergenic
chr6	113666147	113666522	Intergenic
chr7	128057219	128057457	Intergenic
chr1	232339949	232340405	Intergenic
chr18	41513843	41514120	Intergenic
chr4	132803771	132804258	Intergenic
chr4	76919023	76919521	Intergenic
chr2	118988376	118988573	Intergenic
chr12	76210775	76210976	Intergenic
chr12	18294483	18295056	Intergenic
chr12	28241622	28242120	Intergenic
chrY	20197740	20198089	Intergenic
chrX	16023987	16024579	Intergenic
chr1	117817627	117818211	Intergenic
chr2	227063732	227064149	Intergenic
chr4	95327868	95328286	Intergenic
chr16	65929465	65929616	Intergenic
chr19	57530005	57530401	Intergenic
chr3	98967126	98967304	Intergenic
chr8	101696536	101696734	Intergenic
chr8	120690352	120690563	Intergenic
chr2	175595242	175595527	Intergenic
chr1	226405036	226405236	Intergenic
chrX	24389565	24389870	Intergenic
chr4	102651723	102651946	Intergenic
chr15	101243362	101243694	Intergenic
chr15	37156871	37157336	Intergenic
chr2	88954211	88954545	Intergenic
chr4	56163480	56163686	Intergenic
chr5	153537365	153537558	Intergenic
chr15	101375944	101376109	Intergenic
chr5	39648683	39648989	Intergenic
chr6	23659466	23659828	Intergenic
chr8	59687491	59687718	Intergenic
chr4	27383502	27383734	Intergenic
chr16	50148317	50148515	Intergenic
chr19	44787152	44787402	Intergenic
chr2	161441522	161441751	Intergenic
chr3	67160178	67160367	Intergenic
chr2	129145025	129145230	Intergenic
chr11	113755144	113755510	Intergenic
chr1	90882789	90883058	Intergenic
chr4	163090213	163090460	Intergenic
chr1	63212064	63212416	Intergenic
chr9	76484235	76484481	Intergenic
chr19	53494832	53494981	Intergenic
chr3	63628186	63628488	Intergenic
chr11	36766148	36766509	Intergenic
chr1	60710915	60711360	Intergenic
chr7	41543035	41543522	Intergenic
chr4	126089706	126090001	Intergenic
chr20	36277484	36277704	Intergenic
chr5	144934094	144934276	Intergenic
chrX	48506760	48507046	Intergenic
chr20	38440759	38441082	Intergenic
chr8	89554642	89555028	Intergenic
chr22	35956426	35956599	Intergenic
chr2	36570840	36571081	Intergenic
chr3	43003150	43003453	Intergenic
chr11	101738807	101738989	Intergenic
chr4	150452965	150453310	Intergenic
chr11	100495186	100495473	Intergenic
chr4	75573975	75574428	Intergenic
chr1	152656319	152656598	Intergenic
chr17	14603108	14603368	Intergenic
chr2	2456848	2457011	Intergenic
chr21	28953574	28953793	Intergenic
chr1	99968901	99969200	Intergenic
chr6	87848928	87849404	Intergenic
chr13	31995825	31996269	Intergenic
chr11	110182513	110182971	Intergenic
chr5	55921453	55921758	Intergenic
chr2	158191273	158191757	Intergenic
chr5	123389028	123389481	Intergenic
chr8	32823162	32823634	Intergenic
chr2	60861565	60861919	Intergenic
chr5	114645330	114645750	Intergenic
chr2	89499506	89499923	Intergenic
chr4	129146326	129146620	Intergenic
chr1	163881758	163882240	Intergenic
chr13	106791889	106792168	Intergenic
chr5	144151277	144151750	Intergenic
chr4	29310666	29310935	Intergenic
chr6	160609757	160610192	Intergenic
chr22	36469595	36469830	Intergenic
chrY	7245087	7245545	Intergenic
chr4	127272089	127272582	Intergenic
chr13	83542135	83542771	Intergenic
chr6	159505363	159505933	Intergenic
chr6	79214763	79215335	Intergenic
chr10	92320059	92320756	Intergenic
chr1	199826303	199826594	Intergenic
chr11	58554171	58554455	Intergenic
chr14	97148290	97148450	Intergenic
chr4	52966318	52966501	Intergenic
chr6	142927145	142927441	Intergenic
chr10	11701055	11701318	Intergenic
chr10	44512758	44512928	Intergenic
chr15	67298502	67298738	Intergenic
chr4	189987489	189987812	Intergenic
chr2	36549341	36549584	Intergenic
chr3	109882325	109882649	Intergenic
chr2	89101583	89101960	Intergenic
chr2	171742903	171743254	Intergenic
chr8	53705992	53706171	Intergenic
chr15	89573618	89573875	Intergenic
chr10	33889371	33889605	Intergenic
chr10	48342677	48342926	Intergenic
chr14	65358633	65358839	Intergenic
chr5	139455064	139455380	Intergenic
chr10	59938660	59938939	Intergenic
chr14	91893577	91893949	Intergenic
chr5	102073455	102073869	Intergenic
chrY	1847535	1847996	Intergenic
chr2	163786275	163786473	Intergenic
chr14	80613328	80613697	Intergenic
chr4	187841696	187842004	Intergenic
chr11	71871437	71871694	Intergenic
chr2	12085336	12085599	Intergenic
chr6	24803708	24803924	Intergenic
chr13	111494194	111494654	Intergenic
chr14	71088946	71089156	Intergenic
chr21	28085704	28086074	Intergenic
chr4	127913132	127913427	Intergenic
chrX	11988989	11989449	Intergenic
chr1	207539360	207539794	Intergenic
chr16	59512659	59513084	Intergenic
chr7	131374021	131374188	Intergenic
chr6	133229113	133229407	Intergenic
chr4	131154575	131154839	Intergenic
chr17	42355514	42355675	Intergenic
chr1	82951282	82951712	Intergenic
chr11	102727238	102727594	Intergenic
chr4	58271559	58271900	Intergenic
chr12	80548064	80548372	Intergenic
chr2	159602081	159602557	Intergenic
chr5	142875352	142875769	Intergenic
chr4	13315558	13316042	Intergenic
chrX	30753878	30754312	Intergenic
chr8	116127785	116128287	Intergenic
chr14	32496372	32496873	Intergenic
chrX	16596234	16596718	Intergenic
chr5	56620141	56620629	Intergenic
chr20	59445886	59446170	Intergenic
chr4	17262223	17262523	Intergenic
chr9	86677709	86677918	Intergenic
chrX	24375185	24375604	Intergenic
chr3	116489682	116489981	Intergenic
chr2	212232465	212232792	Intergenic
chr1	244238705	244239053	Intergenic
chrX	53508997	53509330	Intergenic
chrX	68028616	68029037	Intergenic
chr3	146966513	146966836	Intergenic
chr8	37494967	37495261	Intergenic
chr12	93419215	93419697	Intergenic
chr6	153874875	153875102	Intergenic
chr9	6171762	6172068	Intergenic
chr15	44516144	44516545	Intergenic
chr3	77077058	77077517	Intergenic
chr7	93724916	93725294	Intergenic
chr4	68915697	68916195	Intergenic
chr22	30853938	30854175	Intergenic
chr2	56764920	56765290	Intergenic
chr1	61475879	61476311	Intergenic
chr8	54500694	54500936	Intergenic
chr10	35924508	35924727	Intergenic
chr3	38846420	38846863	Intergenic
chr3	176313052	176313534	Intergenic
chr3	102698796	102699270	Intergenic
chr12	90198618	90199105	Intergenic
chrX	109795482	109795925	Intergenic
chr1	192579600	192580039	Intergenic
chr14	54159465	54160031	Intergenic
chr9	86854193	86854764	Intergenic
chr12	16491013	16491624	Intergenic
chr2	164014742	164014909	Intergenic
chr3	177835523	177835714	Intergenic
chr10	92782967	92783150	Intergenic
chr15	49009762	49010003	Intergenic
chr9	131948367	131948552	Intergenic
chr1	152114540	152114750	Intergenic
chr3	127716845	127717095	Intergenic
chr16	77261672	77261982	Intergenic
chr5	86720755	86721018	Intergenic
chr11	13191231	13191608	Intergenic
chr3	110457358	110457652	Intergenic
chr9	98545667	98545875	Intergenic
chr3	187841277	187841799	Intergenic
chr7	148261492	148261802	Intergenic
chr10	115182231	115182487	Intergenic
chr3	183940329	183940627	Intergenic
chr7	30570151	30570383	Intergenic
chr12	43463700	43463979	Intergenic
chr20	51049352	51049572	Intergenic
chr6	145929939	145930403	Intergenic
chr4	55011079	55011388	Intergenic
chr2	200891096	200891361	Intergenic
chr1	88276048	88276286	Intergenic
chr19	23722270	23722637	Intergenic
chr9	120458525	120458737	Intergenic
chr15	52409769	52410157	Intergenic
chr6	23446623	23447051	Intergenic
chr5	109265548	109266002	Intergenic
chr5	54338716	54339085	Intergenic
chr22	23035745	23035928	Intergenic
chr21	37136681	37137195	Intergenic
chr1	187654412	187654870	Intergenic
chr6	132580173	132580687	Intergenic
chr7	15107963	15108430	Intergenic
chr4	80572064	80572485	Intergenic
chr18	71179334	71179755	Intergenic
chr2	54533744	54534142	Intergenic
chr10	92034563	92035131	Intergenic
chr3	59197878	59198300	Intergenic
chrY	20074992	20075516	Intergenic
chr8	102368730	102368990	Intergenic
chr3	130560272	130560443	Intergenic
chr5	119078109	119078297	Intergenic
chr15	58195899	58196177	Intergenic
chr15	97394884	97395114	Intergenic
chr7	5183228	5183506	Intergenic
chr10	34313267	34313558	Intergenic
chrX	110096860	110097247	Intergenic
chr9	87050678	87051000	Intergenic
chr1	168572828	168573027	Intergenic
chr4	101269692	101269915	Intergenic
chr8	130047245	130047533	Intergenic
chr1	164435720	164436011	Intergenic
chr4	48804342	48804500	Intergenic
chr6	11785725	11786113	Intergenic
chr7	43864654	43864987	Intergenic
chr2	134469465	134469826	Intergenic
chr6	145231151	145231335	Intergenic
chr6	142953238	142953514	Intergenic
chr12	19979985	19980320	Intergenic
chr13	106047350	106047807	Intergenic
chr8	128140602	128141051	Intergenic
chr12	20020057	20020486	Intergenic
chr17	69782162	69782369	Intergenic
chr12	101082281	101082571	Intergenic
chrX	134200369	134200682	Intergenic
chr9	21873843	21874187	Intergenic
chr2	71082830	71083224	Intergenic
chr1	199753223	199753732	Intergenic
chr5	34969836	34970317	Intergenic
chr5	57742934	57743386	Intergenic
chr18	6821383	6821790	Intergenic
chr3	78470482	78470723	Intergenic
chr8	60336615	60336832	Intergenic
chr4	141097948	141098203	Intergenic
chr1	219141116	219141485	Intergenic
chr1	56896103	56896367	Intergenic
chr4	122400992	122401363	Intergenic
chr9	139645097	139645300	Intergenic
chrX	41840818	41841243	Intergenic
chr11	22897417	22897709	Intergenic
chr1	232528752	232529168	Intergenic
chr9	26685950	26686320	Intergenic
chr13	37992553	37993034	Intergenic
chr2	18932434	18932826	Intergenic
chr3	187637848	187638284	Intergenic
chr4	155152890	155153348	Intergenic
chr12	24912165	24912430	Intergenic
chr12	80336029	80336489	Intergenic
chr2	121212692	121212874	Intergenic
chr18	7133312	7133562	Intergenic
chr2	54629482	54629962	Intergenic
chr2	146357275	146357757	Intergenic
chrX	112109520	112109827	Intergenic
chr11	69863171	69863452	Intergenic
chr6	48175924	48176305	Intergenic
chr20	13286650	13287301	Intergenic
chr7	115445391	115445902	Intergenic
chr19	51394014	51394241	Intergenic
chr5	86154155	86154738	Intergenic
chr2	227274810	227275273	Intergenic
chr13	37977986	37978464	Intergenic
chr3	145652503	145652900	Intergenic
[truncated: 104,055 more rows]

## Sheet: TSSs
chr12	3068747	3068748	NM_201443	0	+	TEAD4	protein_coding	Active		Active	15819
chr16	51184507	51184508	NM_001127892	0	-	SALL1	protein_coding	Active		Repressed	2943
chr12	93772325	93772326	NM_001301022	0	+	NUDT4	protein_coding	Active		Inactive	7608
chr7	25219816	25219817	NM_138811	0	-	C7orf31	protein_coding	Active
chr4	83821802	83821803	NM_001317776	0	+	THAP9	protein_coding	Active
chr14	50101947	50101948	NM_001083908	0	-	DNAAF2	protein_coding	Active
chr12	12849120	12849121	NM_006143	0	-	GPR19	protein_coding	Active
chr1	151171019	151171020	NM_001330689	0	+	PIP5K1A	protein_coding	Active
chr2	220110176	220110177	NM_001008910	0	+	STK16	protein_coding	Active
chr4	81187741	81187742	NM_004464	0	+	FGF5	protein_coding	Active
chr10	28821282	28821283	NR_033805	0	-	WAC-AS1	antisense	Active
chr17	48638428	48638429	NM_001256324	0	+	CACNA1G	protein_coding	Active
chr3	197282857	197282858	NM_004051	0	-	BDH1	protein_coding	Active
chr5	176560079	176560080	NM_172349	0	+	NSD1	protein_coding	Active
chr1	39456915	39456916	NM_001136275	0	+	AKIRIN1	protein_coding	Active
chr22	18632757	18632758	NM_017414	0	+	USP18	protein_coding	Active
chr10	70091449	70091450	NM_001322438	0	+	HNRNPH3	protein_coding	Active
chr3	128207372	128207373	NM_001145661	0	-	GATA2	protein_coding	Active
chr2	96931883	96931884	NM_004804	0	+	CIAO1	protein_coding	Active
chr15	48010685	48010686	NM_020858	0	+	SEMA6D	protein_coding	Active
chr19	59055835	59055836	NM_005762	0	+	TRIM28	protein_coding	Active
chr9	138987130	138987131	NM_144653	0	-	NACC2	protein_coding	Active
chr2	173420100	173420101	NR_103731	0	+	PDK1	protein_coding	Active
chr11	2950649	2950650	NM_003311	0	-	PHLDA2	protein_coding	Active
chr6	26204872	26204873	NM_003545	0	+	HIST1H4E	protein_coding	Active
chr10	82219140	82219141	NM_001351269	0	+	TSPAN14	protein_coding	Active
chr11	537521	537522	NM_198075	0	+	LRRC56	protein_coding	Active
chr12	21654602	21654603	NM_002907	0	-	RECQL	protein_coding	Active
chr9	127177751	127177752	NM_002799	0	-	PSMB7	protein_coding	Active
chr19	45147097	45147098	NM_001135768	0	+	PVR	protein_coding	Active
chr9	80850977	80850978	NM_001330691	0	+	CEP78	protein_coding	Active
chr19	7587495	7587496	NM_020533	0	+	MCOLN1	protein_coding	Active
chr17	41177257	41177258	NM_005440	0	+	RND2	protein_coding	Active
chr1	153700542	153700543	NM_001324475	0	+	INTS3	protein_coding	Active
chr1	15250624	15250625	NM_001018000	0	+	KAZN	protein_coding	Active
chr20	25176548	25176549	NM_001322378	0	+	ENTPD6	protein_coding	Active
chr7	143599171	143599172	NM_014719	0	-	TCAF1	protein_coding	Active
chr9	29738	29739	NM_182905	0	-	WASHC1	protein_coding	Active
chr1	231376918	231376919	NM_001316350	0	+	GNPAT	protein_coding	Active
chr1	45140279	45140280	NM_001300746	0	-	TMEM53	protein_coding	Active
chr4	79697531	79697532	NM_198892	0	+	BMP2K	protein_coding	Active
chr12	123011792	123011793	NM_014708	0	+	KNTC1	protein_coding	Active
chr19	4640028	4640029	NM_001167942	0	+	TNFAIP8L1	protein_coding	Active
chr11	64949149	64949150	NM_001198869	0	+	CAPN1	protein_coding	Active
chr8	145701717	145701718	NM_003923	0	-	FOXH1	protein_coding	Active
chr12	14956400	14956401	NM_016312	0	-	WBP11	protein_coding	Active
chr3	56591183	56591184	NM_001012506	0	+	CCDC66	protein_coding	Active
chr16	4784288	4784289	NM_139170	0	+	C16orf71	protein_coding	Active
chr3	148847370	148847371	NM_001308258	0	+	HPS3	protein_coding	Active
chr12	47473733	47473734	NM_181847	0	-	AMIGO2	protein_coding	Active
chr6	30585083	30585084	NM_002714	0	-	PPP1R10	protein_coding	Active
chr21	35747748	35747749	NM_058182	0	+	SMIM11A	protein_coding	Active
chr5	67511583	67511584	NM_181523	0	+	PIK3R1	protein_coding	Active
chr6	27835358	27835359	NM_005322	0	-	HIST1H1B	protein_coding	Active
chr8	124286726	124286727	NM_001204180	0	-	ZHX1-C8orf76	protein_coding	Active
chr6	111279762	111279763	NM_138408	0	+	GTF3C6	protein_coding	Active
chr19	633567	633568	NM_005035	0	-	POLRMT	protein_coding	Active
chr3	23847383	23847384	NM_003341	0	+	UBE2E1	protein_coding	Active
chr7	99698402	99698403	NM_182776	0	-	MCM7	protein_coding	Active
chr16	70835078	70835079	NM_001351157	0	-	VAC14	protein_coding	Active
chr9	140500091	140500092	NM_001317968	0	+	ARRDC1	protein_coding	Active
chr6	27840098	27840099	NM_003533	0	-	HIST1H3I	protein_coding	Active
chr7	99103627	99103628	NM_001318084	0	+	ZKSCAN5	protein_coding	Active
chrX	63425623	63425624	NM_152424	0	-	AMER1	protein_coding	Active
chr21	33765311	33765312	NM_014825	0	-	URB1	protein_coding	Active
chr2	220041714	220041715	NM_015680	0	-	CNPPD1	protein_coding	Active
chr1	222763261	222763262	NR_110613	0	+	TAF1A-AS1	lncRNA_HUGO	Active
chr11	6640691	6640692	NM_000391	0	-	TPP1	protein_coding	Active
chr19	30097169	30097170	NM_006627	0	+	POP4	protein_coding	Active
chr3	36421978	36421979	NM_001292049	0	+	STAC	protein_coding	Active
chr11	67195934	67195935	NM_003952	0	+	RPS6KB2	protein_coding	Active
chr1	43147905	43147906	NM_004559	0	+	YBX1	protein_coding	Active
chr2	110551965	110551966	NM_005054	0	+	RGPD5	protein_coding	Active
chr2	187350884	187350885	NM_018471	0	+	ZC3H15	protein_coding	Active
chr2	166650802	166650803	NM_004482	0	-	GALNT3	protein_coding	Active
chr1	36273827	36273828	NM_017629	0	+	AGO4	protein_coding	Active
chr14	92572964	92572965	NM_001127696	0	-	ATXN3	protein_coding	Active
chr7	102389398	102389399	NR_146986	0	+	FAM185A	protein_coding	Active
chr4	178363656	178363657	NM_000027	0	-	AGA	protein_coding	Active
chr10	45455136	45455137	NR_033842	0	-	TMEM72-AS1	antisense	Active
chr6	160183560	160183561	NM_001322817	0	-	SOD2	protein_coding	Active
chr1	162531688	162531689	NM_001324113	0	+	UAP1	protein_coding	Active
chr15	59499014	59499015	NM_033195	0	+	LDHAL6B	protein_coding	Active
chr7	95951458	95951459	NM_001160210	0	-	SLC25A13	protein_coding	Active
chrX	67913481	67913482	NM_001142504	0	+	STARD8	protein_coding	Active
chr20	48330420	48330421	NM_004776	0	-	B4GALT5	protein_coding	Active
chr7	150780619	150780620	NM_001136044	0	-	TMUB1	protein_coding	Active
chr5	132202270	132202271	NM_001288826	0	-	GDF9	protein_coding	Active
chr15	63334837	63334838	NM_001018004	0	+	TPM1	protein_coding	Active
chr2	27593323	27593324	NM_001034116	0	-	EIF2B4	protein_coding	Active
chr11	77899674	77899675	NM_001029859	0	-	KCTD21	protein_coding	Active
chr9	130341285	130341286	NM_001035534	0	-	FAM129B	protein_coding	Active
chr2	201676907	201676908	NM_001207069	0	+	BZW1	protein_coding	Active
chr20	5731032	5731033	NM_001303477	0	+	C20orf196	protein_coding	Active
chrX	55026755	55026756	NM_001271748	0	+	APEX2	protein_coding	Active
chr16	30076993	30076994	NM_001243177	0	+	ALDOA	protein_coding	Active
chr16	2185898	2185899	NM_000296	0	-	PKD1	protein_coding	Active
chr4	151936418	151936419	NM_001199282	0	-	LRBA	protein_coding	Active
chr10	98592016	98592017	NM_001346516	0	+	LCOR	protein_coding	Active
chr7	129592799	129592800	NM_003344	0	-	UBE2H	protein_coding	Active
chr12	58148880	58148881	NM_138396	0	+	2009-03-01	protein_coding	Active
chr7	105162704	105162705	NM_001318164	0	-	PUS7	protein_coding	Active
chr20	32398904	32398905	NR_110623	0	-	ZNF341-AS1	lncRNA_HUGO	Active
chr17	30334890	30334891	NM_001321350	0	+	LRRC37B	protein_coding	Active
chr18	12702775	12702776	NR_073537	0	-	CEP76	protein_coding	Active
chr3	13009197	13009198	NM_014869	0	-	IQSEC1	protein_coding	Active
chr17	74068606	74068607	NM_001260502	0	-	SRP68	protein_coding	Active
chr6	8102827	8102828	NM_001135650	0	-	EEF1E1	protein_coding	Active
chr9	136223360	136223361	NM_001280787	0	-	SURF1	protein_coding	Active
chr11	71935881	71935882	NM_001567	0	+	INPPL1	protein_coding	Active
chr5	89825400	89825401	NM_001286812	0	-	LYSMD3	protein_coding	Active
chr1	84944919	84944920	NM_025065	0	+	RPF1	protein_coding	Active
chr10	12110915	12110916	NM_018706	0	+	DHTKD1	protein_coding	Active
chrX	134654598	134654599	NR_046740	0	-	INTS6L-AS1	lncRNA_HUGO	Active
chr17	1012339	1012340	NM_001092	0	-	ABR	protein_coding	Active
chr2	65216494	65216495	NM_003038	0	+	SLC1A4	protein_coding	Active
chr19	6396369	6396370	NM_001321601	0	+	LOC390877	protein_coding	Active
chr13	48877882	48877883	NM_000321	0	+	RB1	protein_coding	Active
chr3	40518603	40518604	NM_001145082	0	+	ZNF619	protein_coding	Active
chr7	23145916	23145917	NM_018846	0	+	KLHL7	protein_coding	Active
chr15	42120282	42120283	NM_001114632	0	+	JMJD7	protein_coding	Active
chr19	39390339	39390340	NM_001243116	0	+	NFKBIB	protein_coding	Active
chr22	30783301	30783302	NM_001017981	0	-	RNF215	protein_coding	Active
chr1	26126666	26126667	NM_020451	0	+	SELENON	protein_coding	Active
chr3	197477260	197477261	NR_027840	0	+	FYTTD1	protein_coding	Active
chr9	129567284	129567285	NM_001135776	0	+	ZBTB43	protein_coding	Active
chr11	66115160	66115161	NM_006876	0	-	B4GAT1	protein_coding	Active
chr17	7788122	7788123	NM_001005271	0	+	CHD3	protein_coding	Active
chr4	1303230	1303231	NM_001297432	0	+	MAEA	protein_coding	Active
chr19	38147161	38147162	NM_001320668	0	-	ZFP30	protein_coding	Active
chr11	73588013	73588014	NM_001267803	0	+	PAAF1	protein_coding	Active
chr19	46498718	46498719	NM_001267723	0	+	CCDC61	protein_coding	Active
chr19	58570606	58570607	NM_001164529	0	+	ZNF135	protein_coding	Active
chr17	66287404	66287405	NM_001174166	0	-	SLC16A6	protein_coding	Active
chr3	126373966	126373967	NM_001173513	0	-	TXNRD3	protein_coding	Active
chr16	83986826	83986827	NM_182981	0	+	OSGIN1	protein_coding	Active
chrX	102883647	102883648	NM_001006640	0	+	TCEAL1	protein_coding	Active
chr6	30882107	30882108	NM_001167734	0	+	VARS2	protein_coding	Active
chr17	57970305	57970306	NM_001193609	0	-	TUBD1	protein_coding	Active
chr8	71581446	71581447	NM_016027	0	-	LACTB2	protein_coding	Active
chr1	153963230	153963231	NM_001030	0	+	RPS27	protein_coding	Active
chr1	147142664	147142665	NM_001323625	0	-	ACP6	protein_coding	Active
chr17	7452374	7452375	NM_003809	0	+	TNFSF12	protein_coding	Active
chr2	153032505	153032506	NM_005843	0	-	STAM2	protein_coding	Active
chr13	92000073	92000074	NR_027350	0	+	MIR17HG	processed_transcript	Active
chr19	12075868	12075869	NM_001012753	0	+	ZNF763	protein_coding	Active
chr7	100026430	100026431	NM_001258008	0	-	ZCWPW1	protein_coding	Active
chr18	3594111	3594112	NR_024101	0	+	DLGAP1-AS1	antisense	Active
chr5	148737204	148737205	NR_132366	0	-	GRPEL2-AS1	antisense	Active
chr9	139305053	139305054	NM_001039707	0	-	SDCCAG3	protein_coding	Active
chr10	49514681	49514682	NM_001278547	0	+	MAPK8	protein_coding	Active
chr7	79765070	79765071	NM_001256414	0	+	GNAI1	protein_coding	Active
chr17	1733264	1733265	NM_001355120	0	+	RPA1	protein_coding	Active
chr16	3285185	3285186	NM_001145447	0	-	ZNF200	protein_coding	Active
chrY	535078	535079	NM_006883	0	+	SHOX	protein_coding	Active
chr2	231921577	231921578	NM_001191037	0	+	PSMD1	protein_coding	Active
chr17	40346549	40346550	NM_001142623	0	-	GHDC	protein_coding	Active
chr13	41635392	41635393	NM_007187	0	+	WBP4	protein_coding	Active
chr4	110354870	110354871	NM_001042734	0	+	SEC24B	protein_coding	Active
chr3	130745697	130745698	NM_001288950	0	-	ASTE1	protein_coding	Active
chr3	50304989	50304990	NM_001005914	0	+	SEMA3B	protein_coding	Active
chr11	47600322	47600323	NM_001318716	0	-	KBTBD4	protein_coding	Active
chr12	96337070	96337071	NM_152435	0	+	AMDHD1	protein_coding	Active
chr15	91498105	91498106	NM_001017919	0	+	RCCD1	protein_coding	Active
chr19	58090294	58090295	NM_001353405	0	-	ZNF416	protein_coding	Active
chr8	93107489	93107490	NM_001198629	0	-	RUNX1T1	protein_coding	Active
chr1	19811200	19811201	NM_001282162	0	-	CAPZB	protein_coding	Active
chr4	185303459	185303460	NR_125933	0	-	LINC02362	lncRNA_HUGO	Active
chr9	140100089	140100090	NM_053045	0	-	TMEM203	protein_coding	Active
chr5	132202318	132202319	NM_014402	0	+	UQCRQ	protein_coding	Active
chr16	57481439	57481440	NM_001308347	0	-	CIAPIN1	protein_coding	Active
chr14	23067146	23067147	NM_022060	0	+	ABHD4	protein_coding	Active
chr12	8088891	8088892	NM_006931	0	-	SLC2A3	protein_coding	Active
chr14	23564822	23564823	NM_001164814	0	-	ACIN1	protein_coding	Active
chr6	42858553	42858554	NM_001008739	0	-	C6orf226	protein_coding	Active
chr19	37064196	37064197	NM_001321351	0	-	ZNF529	protein_coding	Active
chr5	142783253	142783254	NM_000176	0	-	NR3C1	protein_coding	Active
chr17	8066292	8066293	NM_014232	0	-	VAMP2	protein_coding	Active
chr4	4291923	4291924	NM_001330625	0	+	ZBTB49	protein_coding	Active
chr18	8707618	8707619	NR_120598	0	-	GACAT2	lncRNA_HUGO	Active
chr20	3026674	3026675	NM_030811	0	+	MRPS26	protein_coding	Active
chr1	55181494	55181495	NM_001291333	0	+	TTC4	protein_coding	Active
chr22	21771692	21771693	NM_015094	0	+	HIC2	protein_coding	Active
chr3	130745928	130745929	NM_001353024	0	+	NEK11	protein_coding	Active
chr6	32152098	32152099	NM_001136	0	-	AGER	protein_coding	Active
chr2	55459698	55459699	NM_001135598	0	-	CLHC1	protein_coding	Active
chr5	102594402	102594403	NM_033211	0	+	C5orf30	protein_coding	Active
chr17	18908059	18908060	NM_001039999	0	-	FAM83G	protein_coding	Active
chr11	89224145	89224146	NM_001291927	0	-	NOX4	protein_coding	Active
chr19	11546077	11546078	NM_001001329	0	+	PRKCSH	protein_coding	Active
chr6	30484042	30484043	NR_149088	0	+	LINC02569	lncRNA_HUGO	Active
chr8	102218291	102218292	NM_001267709	0	-	ZNF706	protein_coding	Active
chr10	91011664	91011665	NM_001127605	0	-	LIPA	protein_coding	Active
chr16	22019455	22019456	NM_001164579	0	+	MOSMO	protein_coding	Active
chr7	73153196	73153197	NM_001145364	0	-	ABHD11	protein_coding	Active
chr2	9346893	9346894	NM_001135191	0	+	ASAP2	protein_coding	Active
chr2	178129858	178129859	NM_001313902	0	-	NFE2L2	protein_coding	Active
chr1	45805341	45805342	NM_025077	0	+	TOE1	protein_coding	Active
chr14	64971291	64971292	NM_014950	0	+	ZBTB1	protein_coding	Active
chr17	44657087	44657088	NM_001288812	0	-	ARL17A	protein_coding	Active
chr16	2321747	2321748	NR_030636	0	+	MIR940	lincRNA	Active
chr1	43124047	43124048	NM_001330510	0	+	PPIH	protein_coding	Active
chr1	28157251	28157252	NM_014110	0	+	PPP1R8	protein_coding	Active
chrX	101967767	101967768	NM_001350270	0	+	ARMCX5-GPRASP2	protein_coding	Active
chr16	56485391	56485392	NM_001324357	0	+	OGFOD1	protein_coding	Active
chr14	100259744	100259745	NM_001008707	0	+	EML1	protein_coding	Active
chr3	134204565	134204566	NM_001042384	0	+	CEP63	protein_coding	Active
chr7	100201660	100201661	NR_038910	0	-	PCOLCE-AS1	antisense	Active
chr17	25621046	25621047	NM_001348350	0	+	WSB1	protein_coding	Active
chr4	153457415	153457416	NR_033797	0	+	MIR4453HG	lncRNA_HUGO	Active
chrX	48553944	48553945	NM_001282166	0	+	SUV39H1	protein_coding	Active
chr3	197676795	197676796	NM_001134435	0	-	IQCG	protein_coding	Active
chr1	38512449	38512450	NM_002699	0	-	POU3F1	protein_coding	Active
chr19	47736022	47736023	NM_001127240	0	-	BBC3	protein_coding	Active
chr6	151646665	151646666	NM_144497	0	+	AKAP12	protein_coding	Active
chr1	153957841	153957842	NM_001272038	0	-	RAB13	protein_coding	Active
chr20	43991739	43991740	NM_001099791	0	+	SYS1	protein_coding	Active
chr21	18985267	18985268	NM_001130914	0	-	BTG3	protein_coding	Active
chr1	27693356	27693357	NM_001297609	0	-	MAP3K6	protein_coding	Active
chr1	151300190	151300191	NM_001198773	0	-	PI4KB	protein_coding	Active
chr17	54911286	54911287	NM_001085430	0	-	C17orf67	protein_coding	Active
chr8	145638974	145638975	NM_001280557	0	-	SLC39A4	protein_coding	Active
chr21	40752169	40752170	NM_001317744	0	+	WRB-SH3BGR	protein_coding	Active
chr10	38383263	38383264	NM_001324256	0	+	ZNF37A	protein_coding	Active
chr5	131746464	131746465	NM_001207001	0	+	C5orf56	protein_coding	Active
chr10	49864309	49864310	NM_001347738	0	-	ARHGAP22	protein_coding	Active
chr11	72853142	72853143	NM_014824	0	-	FCHSD2	protein_coding	Active
chr17	73852516	73852517	NM_001348170	0	-	WBP2	protein_coding	Active
chr2	61245393	61245394	NM_001322127	0	-	PUS10	protein_coding	Active
chr17	41158741	41158742	NM_001330230	0	+	IFI35	protein_coding	Active
chr7	100209724	100209725	NM_001040097	0	+	MOSPD3	protein_coding	Active
chr16	11036256	11036257	NM_014015	0	-	DEXI	protein_coding	Active
chr16	5083941	5083942	NM_016256	0	-	NAGPA	protein_coding	Active
chr19	50169131	50169132	NM_001197122	0	-	IRF3	protein_coding	Active
chr3	168865521	168865522	NM_001164000	0	-	MECOM	protein_coding	Active
chr1	44457380	44457381	NR_146064	0	+	CCDC24	protein_coding	Active
chr9	128469512	128469513	NM_001006617	0	-	MAPKAP1	protein_coding	Active
chr17	47439834	47439835	NM_014897	0	-	ZNF652	protein_coding	Active
chr11	86511281	86511282	NR_120591	0	+	PRSS23	protein_coding	Active
chr19	59084941	59084942	NM_001267033	0	-	MZF1	protein_coding	Active
chr11	59522531	59522532	NM_001178040	0	+	STX3	protein_coding	Active
chr7	23145321	23145322	NR_046220	0	-	KLHL7-AS1	lincRNA	Active
chr5	107717798	107717799	NM_001163315	0	-	FBXL17	protein_coding	Active
chr1	234509182	234509183	NM_001206641	0	+	COA6	protein_coding	Active
chr1	174968891	174968892	NM_014412	0	+	CACYBP	protein_coding	Active
chr22	38203911	38203912	NM_001171690	0	+	GCAT	protein_coding	Active
chr13	76123615	76123616	NM_001270952	0	+	UCHL3	protein_coding	Active
chr12	57624110	57624111	NM_001166359	0	+	SHMT2	protein_coding	Active
chr1	213224574	213224575	NM_001136138	0	+	RPS6KC1	protein_coding	Active
chr16	4898380	4898381	NM_001288656	0	+	UBN1	protein_coding	Active
chr1	173793269	173793270	NM_001171182	0	-	CENPL	protein_coding	Active
chr7	64126460	64126461	NM_001013746	0	+	ZNF107	protein_coding	Active
chr8	103876427	103876428	NM_001301668	0	-	AZIN1	protein_coding	Active
chr16	58033502	58033503	NM_001330568	0	+	USB1	protein_coding	Active
chr19	42758786	42758787	NM_001301035	0	-	ERF	protein_coding	Active
chrX	123095161	123095162	NM_001282418	0	+	STAG2	protein_coding	Active
chr1	84464869	84464870	NM_001350214	0	-	TTLL7	protein_coding	Active
chr21	37757688	37757689	NM_005441	0	+	CHAF1B	protein_coding	Active
chr1	45274153	45274154	NM_001136537	0	+	BTBD19	protein_coding	Active
chr5	473350	473351	NR_125375	0	+	SLC9A3-AS1	lncRNA_HUGO	Active
chr12	56391042	56391043	NM_000456	0	+	SUOX	protein_coding	Active
chr8	145734418	145734419	NM_138431	0	+	MFSD3	protein_coding	Active
chr1	95007412	95007413	NM_001178096	0	-	F3	protein_coding	Active
chr15	35838395	35838396	NR_038251	0	+	DPH6-AS1	lincRNA	Active
chr7	30174551	30174552	NM_152793	0	+	MTURN	protein_coding	Active
chr1	231004301	231004302	NM_032800	0	-	C1orf198	protein_coding	Active
chr19	7581003	7581004	NM_018083	0	+	ZNF358	protein_coding	Active
chr8	94929278	94929279	NM_001161781	0	+	PDP1	protein_coding	Active
chr11	14380729	14380730	NM_012250	0	-	RRAS2	protein_coding	Active
chr19	37096177	37096178	NM_001145649	0	-	ZNF529	protein_coding	Active
chr13	73632929	73632930	NM_001730	0	+	KLF5	protein_coding	Active
chr17	7166511	7166512	NM_001185022	0	-	CLDN7	protein_coding	Active
chr5	138629332	138629333	NM_018834	0	+	MATR3	protein_coding	Active
chr20	25228705	25228706	NM_002862	0	+	PYGB	protein_coding	Active
chr6	45345398	45345399	NR_146633	0	-	SUPT3H	protein_coding	Active
chr3	135969166	135969167	NM_000532	0	+	PCCB	protein_coding	Active
chr22	21356403	21356404	NM_001008695	0	-	THAP7	protein_coding	Active
chr12	6961284	6961285	NM_001098536	0	+	USP5	protein_coding	Active
chr1	24127293	24127294	NM_001008216	0	-	GALE	protein_coding	Active
chr3	37284681	37284682	NM_001172713	0	+	GOLGA4	protein_coding	Active
chr12	114845999	114846000	NR_038440	0	+	TBX5-AS1	antisense	Active
chr3	187463512	187463513	NM_001706	0	-	BCL6	protein_coding	Active
chr10	90750315	90750316	NM_000043	0	+	FAS	protein_coding	Active
chr21	43346798	43346799	NM_199050	0	-	C2CD2	protein_coding	Active
chr11	111749947	111749948	NM_001330371	0	+	C11orf1	protein_coding	Active
chr1	210001311	210001312	NM_014388	0	+	DIEXF	protein_coding	Active
chr6	52149678	52149679	NM_001270472	0	-	MCM3	protein_coding	Active
chr16	66914404	66914405	NM_001329930	0	+	PDP2	protein_coding	Active
chr4	126237566	126237567	NM_001291285	0	+	FAT4	protein_coding	Active
chr20	24973424	24973425	NM_020531	0	-	APMAP	protein_coding	Active
chr3	158390481	158390482	NM_020169	0	-	LXN	protein_coding	Active
chr5	79703831	79703832	NM_001105251	0	+	ZFYVE16	protein_coding	Active
chr12	9217665	9217666	NR_034140	0	-	LINC00612	processed_transcript	Active
chr10	102046134	102046135	NM_001282438	0	-	BLOC1S2	protein_coding	Active
chr11	9596233	9596234	NM_001143976	0	+	WEE1	protein_coding	Active
chr10	134351282	134351283	NM_005539	0	+	INPP5A	protein_coding	Active
chr13	37573503	37573504	NM_001142364	0	-	ALG5	protein_coding	Active
chr4	57975927	57975928	NR_034081	0	+	IGFBP7-AS1	antisense	Active
chr9	139981378	139981379	NM_016219	0	+	MAN1B1	protein_coding	Active
chr16	1494489	1494490	NM_001143980	0	-	CCDC154	protein_coding	Active
chr16	30194730	30194731	NM_001193333	0	+	CORO1A	protein_coding	Active
chr20	17539604	17539605	NM_001161705	0	-	BFSP1	protein_coding	Active
chr8	67341262	67341263	NM_015169	0	+	RRS1	protein_coding	Active
chr10	12237960	12237961	NM_006023	0	+	CDC123	protein_coding	Active
chr22	43040639	43040640	NM_001171660	0	-	CYB5R3	protein_coding	Active
chr18	43652249	43652250	NM_024430	0	-	PSTPIP2	protein_coding	Active
chr15	34659394	34659395	NM_153613	0	-	LPCAT4	protein_coding	Active
chr3	149530474	149530475	NM_007282	0	+	RNF13	protein_coding	Active
chr15	59280344	59280345	NM_001270530	0	+	RNF111	protein_coding	Active
chr1	3816967	3816968	NR_024455	0	+	LINC01134	lincRNA	Active
chr11	17298260	17298261	NM_001330227	0	+	NUCB2	protein_coding	Active
chr19	44556163	44556164	NM_013361	0	+	ZNF223	protein_coding	Active
chr20	35580245	35580246	NM_015474	0	-	SAMHD1	protein_coding	Active
chr10	104629209	104629210	NM_020682	0	+	AS3MT	protein_coding	Active
chr1	86862024	86862025	NM_001184765	0	-	ODF2L	protein_coding	Active
chr9	70490210	70490211	NM_001024916	0	-	CBWD5	protein_coding	Active
chr3	197687070	197687071	NM_001136049	0	+	LMLN	protein_coding	Active
chr13	44716463	44716464	NR_104064	0	+	SMIM2-AS1	antisense	Active
chr12	54778513	54778514	NM_001290001	0	-	ZNF385A	protein_coding	Active
chr20	10199445	10199446	NM_001322903	0	+	SNAP25	protein_coding	Active
chr7	41742705	41742706	NM_002192	0	-	INHBA	protein_coding	Active
chr1	150241608	150241609	NM_001077628	0	-	APH1A	protein_coding	Active
chr1	228353212	228353213	NR_103540	0	-	IBA57-AS1	protein_coding	Active
chr1	154600455	154600456	NM_001025107	0	-	ADAR	protein_coding	Active
chr19	36103645	36103646	NM_015302	0	+	HAUS5	protein_coding	Active
chr20	33292545	33292546	NM_001329431	0	+	TP53INP2	protein_coding	Active
chr5	118406749	118406750	NM_001349240	0	+	DMXL1	protein_coding	Active
chr5	140044383	140044384	NM_017706	0	+	WDR55	protein_coding	Active
chr2	32502957	32502958	NM_032312	0	+	YIPF4	protein_coding	Active
chr1	15851284	15851285	NM_032996	0	-	CASP9	protein_coding	Active
chr1	6557483	6557484	NM_001042663	0	-	PLEKHG5	protein_coding	Active
chr2	231577556	231577557	NM_016289	0	+	CAB39	protein_coding	Active
chr14	80677969	80677970	NM_001007023	0	-	DIO2	protein_coding	Active
chr18	12658737	12658738	NM_147163	0	+	PSMG2	protein_coding	Active
chr3	52569092	52569093	NM_022908	0	-	NT5DC2	protein_coding	Active
chr12	110011499	110011500	NM_000431	0	+	MVK	protein_coding	Active
chr19	2328628	2328629	NM_001077238	0	+	SPPL2B	protein_coding	Active
chrX	49019180	49019181	NM_001099681	0	+	MAGIX	protein_coding	Active
chr22	18257260	18257261	NM_001196	0	-	BID	protein_coding	Active
chrX	152760982	152760983	NR_073156	0	-	HAUS7	protein_coding	Active
chr1	231114794	231114795	NM_001346992	0	+	ARV1	protein_coding	Active
chr11	70049268	70049269	NM_003824	0	+	FADD	protein_coding	Active
chr2	220253597	220253598	NM_001319121	0	-	DNPEP	protein_coding	Active
chr11	9685623	9685624	NM_001297714	0	+	SWAP70	protein_coding	Active
chr1	160001782	160001783	NM_145167	0	-	PIGM	protein_coding	Active
chr20	62168722	62168723	NM_001256358	0	-	PTK6	protein_coding	Active
chr18	68005415	68005416	NR_146458	0	-	LIVAR	lncRNA_HUGO	Active
chr6	167040764	167040765	NM_021135	0	-	RPS6KA2	protein_coding	Active
chr2	44588699	44588700	NM_001171606	0	-	PREPL	protein_coding	Active
chr1	33502511	33502512	NM_001199199	0	-	AK2	protein_coding	Active
chr11	116643713	116643714	NM_001159736	0	-	BUD13	protein_coding	Active
chr7	105517030	105517031	NM_020725	0	-	ATXN7L1	protein_coding	Active
chr20	49348080	49348081	NM_032521	0	+	PARD6B	protein_coding	Active
chr11	14541990	14541991	NM_002786	0	-	PSMA1	protein_coding	Active
chr5	43040446	43040447	NM_001014279	0	-	ANXA2R	protein_coding	Active
chr2	208576263	208576264	NM_001142300	0	+	CCNYL1	protein_coding	Active
chr1	45956839	45956840	NM_001320800	0	-	TESK2	protein_coding	Active
chr17	30677156	30677157	NM_001032293	0	+	ZNF207	protein_coding	Active
chr5	133984474	133984475	NM_021982	0	+	SEC24A	protein_coding	Active
chr11	68228185	68228186	NM_001164160	0	+	PPP6R3	protein_coding	Active
chr11	67141205	67141206	NM_013246	0	-	CLCF1	protein_coding	Active
chr2	113033177	113033178	NM_198581	0	+	ZC3H6	protein_coding	Active
chr8	28558989	28558990	NM_001440	0	+	EXTL3	protein_coding	Active
chr4	109571740	109571741	NM_001267817	0	+	OSTC	protein_coding	Active
chr15	40674921	40674922	NM_001142761	0	+	KNSTRN	protein_coding	Active
chr11	32914723	32914724	NM_001076786	0	+	QSER1	protein_coding	Active
chr1	39325494	39325495	NM_001271851	0	-	RRAGC	protein_coding	Active
chr4	492959	492960	NM_133474	0	-	ZNF721	protein_coding	Active
chr12	123868662	123868663	NM_001324504	0	+	KMT5A	protein_coding	Active
chr5	138534064	138534065	NM_001037633	0	-	SIL1	protein_coding	Active
chr11	6255940	6255941	NM_001098794	0	-	FAM160A2	protein_coding	Active
chr14	104313926	104313927	NM_015316	0	-	PPP1R13B	protein_coding	Active
chr4	926177	926178	NM_001318134	0	-	GAK	protein_coding	Active
chr11	66313865	66313866	NM_001258371	0	+	ACTN3	protein_coding	Active
chr3	53290129	53290130	NM_001135055	0	-	TKT	protein_coding	Active
chr3	14989947	14989948	NR_046251	0	-	FGD5-AS1	antisense	Active
chr22	38349669	38349670	NM_001301130	0	+	POLR2F	protein_coding	Active
chr20	35234136	35234137	NM_001199534	0	+	RAB5IF	protein_coding	Active
chr2	207023917	207023918	NM_001199984	0	-	NDUFS1	protein_coding	Active
chr6	26156558	26156559	NM_005321	0	+	HIST1H1E	protein_coding	Active
chrX	114795176	114795177	NM_001282337	0	+	PLS3	protein_coding	Active
chr10	30722949	30722950	NM_001244134	0	+	MAP3K8	protein_coding	Active
chr4	84206286	84206287	NM_015697	0	-	COQ2	protein_coding	Active
chr16	27561250	27561251	NM_001286242	0	-	GTF3C1	protein_coding	Active
chr1	171750760	171750761	NM_001007239	0	+	METTL13	protein_coding	Active
chr15	34331302	34331303	NM_020371	0	-	AVEN	protein_coding	Active
chr18	56807088	56807089	NM_001307941	0	+	SEC11C	protein_coding	Active
chr20	44035227	44035228	NM_001048223	0	+	DBNDD2	protein_coding	Active
chr7	106809405	106809406	NM_001244262	0	+	HBP1	protein_coding	Active
chr8	142138710	142138711	NM_001352890	0	+	DENND3	protein_coding	Active
chr3	125094197	125094198	NM_001348425	0	-	ZNF148	protein_coding	Active
chr20	62710844	62710845	NM_005873	0	-	RGS19	protein_coding	Active
chr1	46769037	46769038	NM_006369	0	-	LRRC41	protein_coding	Active
chr1	120839411	120839412	NM_001320149	0	+	FAM72B	protein_coding	Active
chr4	141294663	141294664	NM_001153484	0	+	SCOC	protein_coding	Active
chr12	80329060	80329061	NR_146533	0	+	PPP1R12A-AS1	lncRNA_HUGO	Active
chrX	128977909	128977910	NM_016032	0	-	ZDHHC9	protein_coding	Active
chr1	47082562	47082563	NM_201403	0	-	MOB3C	protein_coding	Active
chr3	49967444	49967445	NM_001142501	0	-	MON1A	protein_coding	Active
chr9	95432546	95432547	NM_022755	0	-	IPPK	protein_coding	Active
chr8	11660552	11660553	NM_001287747	0	+	FDFT1	protein_coding	Active
chr5	25190764	25190765	NR_147006	0	-	LINC02228	lncRNA_HUGO	Active
chrX	148621311	148621312	NR_027455	0	-	LINC00893	antisense	Active
chr7	6617064	6617065	NM_001134387	0	+	ZDHHC4	protein_coding	Active
chrX	149861434	149861435	NM_001353991	0	+	MTMR1	protein_coding	Active
chr18	19284765	19284766	NM_001308256	0	-	ABHD3	protein_coding	Active
chr12	49393087	49393088	NM_015086	0	-	DDN	protein_coding	Active
chr15	78729772	78729773	NM_001354994	0	+	IREB2	protein_coding	Active
chr8	37620100	37620101	NM_001349346	0	+	PLPBP	protein_coding	Active
chr14	37641230	37641231	NR_033240	0	+	SLC25A21-AS1	protein_coding	Active
chr12	72148642	72148643	NM_014999	0	+	RAB21	protein_coding	Active
chr17	63052919	63052920	NM_006572	0	-	GNA13	protein_coding	Active
chr19	36233350	36233351	NM_001346003	0	-	IGFLR1	protein_coding	Active
chr19	36139124	36139125	NM_001863	0	+	COX6B1	protein_coding	Active
chr7	91875413	91875414	NM_001013406	0	-	KRIT1	protein_coding	Active
chr6	83775559	83775560	NM_001304437	0	-	UBE3D	protein_coding	Active
chr12	56360495	56360496	NM_006928	0	-	PMEL	protein_coding	Active
chr17	1531668	1531669	NM_001284498	0	-	SLC43A2	protein_coding	Active
chr20	35374540	35374541	NM_022477	0	-	NDRG3	protein_coding	Active
chr3	38035077	38035078	NM_015873	0	+	VILL	protein_coding	Active
chr10	88516395	88516396	NM_004329	0	+	BMPR1A	protein_coding	Active
chr3	10157332	10157333	NM_018462	0	+	BRK1	protein_coding	Active
chr12	50478982	50478983	NM_003076	0	+	SMARCD1	protein_coding	Active
chr16	69166070	69166071	NM_001040146	0	-	CHTF8	protein_coding	Active
chr6	44213902	44213903	NM_001271970	0	+	HSP90AB1	protein_coding	Active
chr17	20059306	20059307	NM_001033555	0	+	SPECC1	protein_coding	Active
chr22	21055401	21055402	NR_026815	0	+	TMEM191A	processed_transcript	Active
chr10	97050904	97050905	NM_020992	0	-	PDLIM1	protein_coding	Active
chr14	102606085	102606086	NM_001017963	0	-	HSP90AA1	protein_coding	Active
chr6	89790428	89790429	NM_006813	0	+	PNRC1	protein_coding	Active
chr11	71710972	71710973	NM_001145055	0	+	IL18BP	protein_coding	Active
chrX	64887510	64887511	NM_002444	0	+	MSN	protein_coding	Active
chr4	103682150	103682151	NM_005908	0	-	MANBA	protein_coding	Active
chr1	28879528	28879529	NM_017846	0	+	TRNAU1AP	protein_coding	Active
chr2	234263152	234263153	NM_152879	0	+	DGKD	protein_coding	Active
chr7	29605148	29605149	NM_001329997	0	+	PRR15	protein_coding	Active
chr7	100487338	100487339	NM_001015072	0	-	UFSP1	protein_coding	Active
chr22	36925276	36925277	NM_003753	0	-	EIF3D	protein_coding	Active
chr12	100593864	100593865	NM_022496	0	+	ACTR6	protein_coding	Active
chr19	57862641	57862642	NM_001290318	0	+	ZNF304	protein_coding	Active
chr15	42500523	42500524	NM_001301138	0	-	VPS39	protein_coding	Active
chr19	19303399	19303400	NM_005919	0	-	BORCS8-MEF2B	protein_coding	Active
chr8	123793900	123793901	NM_014943	0	+	ZHX2	protein_coding	Active
chr3	48541681	48541682	NM_001272065	0	-	SHISA5	protein_coding	Active
chr7	6865925	6865926	NM_198097	0	-	CCZ1B	protein_coding	Active
chr1	89458642	89458643	NM_001162536	0	-	RBMXL1	protein_coding	Active
chr1	32538499	32538500	NM_001319678	0	+	TMEM39B	protein_coding	Active
chr13	20532809	20532810	NM_003453	0	+	ZMYM2	protein_coding	Active
chr1	22778343	22778344	NM_001083621	0	+	ZBTB40	protein_coding	Active
chr12	123754780	123754781	NM_001270433	0	-	CDK2AP1	protein_coding	Active
chr20	48909256	48909257	NR_034124	0	+	LINC01270	lncRNA_HUGO	Active
chrX	153236818	153236819	NM_005334	0	-	HCFC1	protein_coding	Active
chr4	140477922	140477923	NM_001306199	0	-	SETD7	protein_coding	Active
chr6	83073960	83073961	NM_001166392	0	+	TPBG	protein_coding	Active
chr19	52408304	52408305	NM_023074	0	-	ZNF649	protein_coding	Active
chr16	67978014	67978015	NM_000229	0	-	LCAT	protein_coding	Active
chr7	139478046	139478047	NM_001130966	0	+	TBXAS1	protein_coding	Active
chr14	65879447	65879448	NR_038170	0	+	FUT8	protein_coding	Active
chr16	29466411	29466412	NR_037608	0	+	SLX1A-SULT1A3	processed_transcript	Active
chr1	109633362	109633363	NM_001322248	0	+	TMEM167B	protein_coding	Active
chr17	79670399	79670400	NM_002949	0	+	MRPL12	protein_coding	Active
chr3	44754134	44754135	NM_001134440	0	+	ZNF502	protein_coding	Active
chr3	111578026	111578027	NM_001134438	0	+	PHLDB2	protein_coding	Active
chr15	91477849	91477850	NM_001323619	0	+	UNC45A	protein_coding	Active
chr3	111393522	111393523	NM_001185106	0	+	PLCXD2	protein_coding	Active
chr15	74220126	74220127	NR_040066	0	-	LOXL1-AS1	antisense	Active
chr19	56154985	56154986	NM_016535	0	+	ZNF581	protein_coding	Active
chr12	8234806	8234807	NM_015509	0	+	NECAP1	protein_coding	Active
chr3	49977476	49977477	NM_001167582	0	+	RBM6	protein_coding	Active
chr19	55791224	55791225	NM_001297600	0	-	HSPBP1	protein_coding	Active
chr19	9434447	9434448	NM_001202406	0	+	ZNF559	protein_coding	Active
chr1	2344009	2344010	NM_002617	0	-	PEX10	protein_coding	Active
chr2	159313264	159313265	NM_001301684	0	-	CCDC148	protein_coding	Active
chr15	41186627	41186628	NM_020857	0	+	VPS18	protein_coding	Active
chr5	98108787	98108788	NR_033932	0	-	RGMB-AS1	antisense	Active
chr7	150777969	150777970	NM_001258461	0	-	FASTK	protein_coding	Active
chr5	112824526	112824527	NM_001085377	0	-	MCC	protein_coding	Active
chr19	44716680	44716681	NM_001289166	0	+	ZNF227	protein_coding	Active
chr9	139736957	139736958	NM_001080482	0	+	AJM1	protein_coding	Active
chr7	74867508	74867509	NM_001145064	0	-	CASTOR2	protein_coding	Active
chr10	88281540	88281541	NM_001318328	0	-	WAPL	protein_coding	Active
chr4	175205401	175205402	NM_012180	0	-	FBXO8	protein_coding	Active
chr4	160148783	160148784	NM_001351726	0	+	RAPGEF2	protein_coding	Active
chr3	71180091	71180092	NM_001244815	0	-	FOXP1	protein_coding	Active
chrX	153210231	153210232	NM_002910	0	-	RENBP	protein_coding	Active
chr9	79792832	79792833	NR_026668	0	-	VPS13A-AS1	antisense	Active
chr20	10200153	10200154	NR_040710	0	-	SNAP25-AS1	antisense	Active
chr19	44100737	44100738	NM_001145347	0	+	ZNF576	protein_coding	Active
chr15	102287072	102287073	NM_001321551	0	-	LOC100128108	protein_coding	Active
chr1	212606228	212606229	NM_013349	0	+	NENF	protein_coding	Active
chr1	2115313	2115314	NR_146290	0	-	PRKCZ-AS1	lncRNA_HUGO	Active
chr7	102119380	102119381	NM_006234	0	-	POLR2J	protein_coding	Active
chr17	66244144	66244145	NM_001033569	0	+	AMZ2	protein_coding	Active
chr12	110338322	110338323	NM_032300	0	+	TCHP	protein_coding	Active
chr2	240964818	240964819	NR_136158	0	-	NDUFA10	protein_coding	Active
chr4	128703363	128703364	NM_001317383	0	+	HSPA4L	protein_coding	Active
chr12	96883348	96883349	NM_001306084	0	+	CFAP54	protein_coding	Active
chr22	38794526	38794527	NM_001289912	0	-	LOC400927-CSNK1E	protein_coding	Active
chr6	43337180	43337181	NM_014345	0	-	ZNF318	protein_coding	Active
chr2	160654765	160654766	NM_001198763	0	-	CD302	protein_coding	Active
chr11	33183036	33183037	NM_001326	0	-	CSTF3	protein_coding	Active
chr17	72772621	72772622	NM_001321264	0	+	TMEM104	protein_coding	Active
chr3	50388125	50388126	NR_111912	0	+	CYB561D2	protein_coding	Active
chr20	16710608	16710609	NM_003092	0	+	SNRPB2	protein_coding	Active
chr19	1592759	1592760	NM_001281453	0	-	MBD3	protein_coding	Active
chr19	49955114	49955115	NM_017916	0	-	PIH1D1	protein_coding	Active
chr1	1051735	1051736	NM_001330306	0	-	C1orf159	protein_coding	Active
chr9	139010276	139010277	NM_001256526	0	-	TMEM250	protein_coding	Active
chr12	22199107	22199108	NM_018686	0	+	CMAS	protein_coding	Active
chr19	15560761	15560762	NM_021241	0	-	WIZ	protein_coding	Active
chrX	153191713	153191714	NM_001164741	0	-	ARHGAP4	protein_coding	Active
chr19	39421535	39421536	NM_001145901	0	-	SARS2	protein_coding	Active
chr22	50247496	50247497	NM_014838	0	+	ZBED4	protein_coding	Active
chrX	133930384	133930385	NM_001166599	0	-	FAM122B	protein_coding	Active
chr9	34989375	34989376	NR_109756	0	-	DNAJB5-AS1	lncRNA_HUGO	Active
chr6	5004296	5004297	NM_001286132	0	-	RPP40	protein_coding	Active
chr17	2304257	2304258	NM_020310	0	-	MNT	protein_coding	Active
chr19	59070552	59070553	NR_027334	0	+	MZF1-AS1	lncRNA_HUGO	Active
chr1	26147318	26147319	NM_001099626	0	+	MTFR1L	protein_coding	Active
chr20	37377096	37377097	NM_024855	0	+	ACTR5	protein_coding	Active
chr9	86595696	86595697	NM_002140	0	-	HNRNPK	protein_coding	Active
chr4	53728494	53728495	NM_023940	0	+	RASL11B	protein_coding	Active
chr3	46539484	46539485	NM_031440	0	+	RTP3	protein_coding	Active
chr13	114239002	114239003	NR_026580	0	+	TFDP1	protein_coding	Active
chr20	46130600	46130601	NM_001174087	0	+	NCOA3	protein_coding	Active
chr12	110888215	110888216	NM_001278556	0	-	ARPC3	protein_coding	Active
chr10	82214020	82214021	NM_001128309	0	+	TSPAN14	protein_coding	Active
chr5	111093105	111093106	NM_001142481	0	-	NREP	protein_coding	Active
chr11	627239	627240	NM_021920	0	-	SCT	protein_coding	Active
chr1	42922011	42922012	NM_001287506	0	+	PPCS	protein_coding	Active
chr20	2451498	2451499	NM_003091	0	-	SNRPB	protein_coding	Active
chr8	145047696	145047697	NM_201378	0	-	PLEC	protein_coding	Active
chr11	62554873	62554874	NM_199337	0	+	TMEM179B	protein_coding	Active
chr9	16870785	16870786	NM_001317939	0	-	BNC2	protein_coding	Active
chr17	49243861	49243862	NM_001018139	0	+	NME2	protein_coding	Active
chr3	39093435	39093436	NM_001349253	0	-	SCN11A	protein_coding	Active
chr7	100081549	100081550	NM_173564	0	+	NYAP1	protein_coding	Active
chr8	28747697	28747698	NM_001145159	0	-	INTS9	protein_coding	Active
chr5	157170702	157170703	NM_173491	0	+	LSM11	protein_coding	Active
chr6	58287723	58287724	NR_132995	0	-	LINC00680	processed_transcript	Active
chr13	76194569	76194570	NM_005358	0	+	LMO7	protein_coding	Active
chr19	49401995	49401996	NM_003323	0	-	TULP2	protein_coding	Active
chr8	141522080	141522081	NR_040712	0	+	CHRAC1	protein_coding	Active
chr4	47465746	47465747	NM_001329668	0	-	COMMD8	protein_coding	Active
chr1	31846134	31846135	NM_001320996	0	-	FABP3	protein_coding	Active
chr6	26240653	26240654	NM_003540	0	+	HIST1H4F	protein_coding	Active
chr2	181845111	181845112	NM_001278555	0	+	UBE2E3	protein_coding	Active
chr20	45035689	45035690	NM_001318253	0	-	ELMO2	protein_coding	Active
chr7	66386202	66386203	NM_017994	0	+	TMEM248	protein_coding	Active
chr1	153931131	153931132	NM_181715	0	-	CRTC2	protein_coding	Active
chr3	52009041	52009042	NM_015407	0	+	ABHD14A	protein_coding	Active
chr11	809935	809936	NM_001004	0	+	RPLP2	protein_coding	Active
chr3	52232098	52232099	NM_000688	0	+	ALAS1	protein_coding	Active
chr9	131419128	131419129	NM_052844	0	-	WDR34	protein_coding	Active
chr12	27933186	27933187	NM_020782	0	+	KLHL42	protein_coding	Active
chr6	52929795	52929796	NM_033481	0	+	FBXO9	protein_coding	Active
chr3	184032282	184032283	NM_001194946	0	+	EIF4G1	protein_coding	Active
chr16	69788870	69788871	NM_014062	0	-	NOB1	protein_coding	Active
chr17	35767311	35767312	NM_001488	0	+	TADA2A	protein_coding	Active
chr17	7518214	7518215	NM_004860	0	-	FXR2	protein_coding	Active
chr20	11873140	11873141	NM_001282550	0	+	BTBD3	protein_coding	Active
chr1	170043878	170043879	NM_001204514	0	-	KIFAP3	protein_coding	Active
chr2	242088918	242088919	NM_001252119	0	-	PASK	protein_coding	Active
chr20	57582308	57582309	NM_001336	0	-	CTSZ	protein_coding	Active
chr10	91461346	91461347	NM_001284259	0	+	KIF20B	protein_coding	Active
chr9	124048358	124048359	NM_001258029	0	+	GSN	protein_coding	Active
chr11	120207617	120207618	NM_001198665	0	+	ARHGEF12	protein_coding	Active
chr2	11484710	11484711	NM_004850	0	-	ROCK2	protein_coding	Active
chr5	25191061	25191062	NR_136209	0	+	LINC02211	lncRNA_HUGO	Active
chr6	28048481	28048482	NM_003447	0	+	ZNF165	protein_coding	Active
chr11	93517404	93517405	NM_004268	0	+	MED17	protein_coding	Active
chr6	112408673	112408674	NM_001033564	0	+	FAM229B	protein_coding	Active
chr17	41857802	41857803	NM_001136483	0	+	CFAP97D1	protein_coding	Active
chrX	9983794	9983795	NM_015691	0	+	WWC3	protein_coding	Active
chr18	44676890	44676891	NM_001318765	0	-	HDHD2	protein_coding	Active
chr2	153574525	153574526	NM_001354431	0	-	PRPF40A	protein_coding	Active
chr15	41576187	41576188	NR_026757	0	+	OIP5-AS1	processed_transcript	Active
chr17	7465308	7465309	NM_015670	0	+	SENP3	protein_coding	Active
chr2	88927093	88927094	NM_004836	0	-	EIF2AK3	protein_coding	Active
chr5	145583162	145583163	NM_018989	0	+	RBM27	protein_coding	Active
chr12	121342154	121342155	NM_139015	0	-	SPPL3	protein_coding	Active
chr22	18121349	18121350	NM_001270726	0	+	BCL2L13	protein_coding	Active
chr2	219646471	219646472	NM_000784	0	+	CYP27A1	protein_coding	Active
chr16	23652686	23652687	NM_001199743	0	+	DCTN5	protein_coding	Active
chr17	27045285	27045286	NM_001142624	0	-	RAB34	protein_coding	Active
chr1	201140709	201140710	NM_001288564	0	-	TMEM9	protein_coding	Active
chr20	62289162	62289163	NR_037882	0	+	RTEL1-TNFRSF6B	protein_coding	Active
chr1	19923470	19923471	NM_001204088	0	+	MINOS1-NBL1	protein_coding	Active
chr17	53046125	53046126	NM_178509	0	+	STXBP4	protein_coding	Active
chr1	39875175	39875176	NM_015038	0	+	KIAA0754	protein_coding	Active
chr6	143771840	143771841	NM_182503	0	-	ADAT2	protein_coding	Active
chr11	66725846	66725847	NM_000920	0	-	PC	protein_coding	Active
chr14	51297838	51297839	NM_020921	0	-	NIN	protein_coding	Active
chr17	44439152	44439153	NM_001103154	0	-	ARL17B	protein_coding	Active
chr1	38471186	38471187	NM_001243878	0	-	FHL3	protein_coding	Active
chr3	113666747	113666748	NM_001320466	0	+	ZDHHC23	protein_coding	Active
chr1	145096406	145096407	NM_004892	0	+	SEC22B	protein_coding	Active
chr19	37825525	37825526	NM_181786	0	+	HKR1	protein_coding	Active
chr21	45209417	45209418	NM_003683	0	+	RRP1	protein_coding	Active
chr19	35168543	35168544	NM_001012320	0	+	ZNF302	protein_coding	Active
chr22	46449725	46449726	NR_027034	0	+	PRR34-AS1	lncRNA_HUGO	Active
chr16	29471206	29471207	NM_177552	0	+	SULT1A3	protein_coding	Active
chr14	104029150	104029151	NM_001015048	0	-	BAG5	protein_coding	Active
chr14	39901703	39901704	NM_203301	0	-	FBXO33	protein_coding	Active
chr9	37800782	37800783	NM_024345	0	+	DCAF10	protein_coding	Active
chr16	29937552	29937553	NM_178863	0	-	KCTD13	protein_coding	Active
chr2	68290158	68290159	NM_001190263	0	-	C1D	protein_coding	Active
chr16	71918092	71918093	NM_001201552	0	-	ZNF821	protein_coding	Active
chr2	37311593	37311594	NM_001278505	0	+	GPATCH11	protein_coding	Active
chr21	45345278	45345279	NM_001037553	0	+	AGPAT3	protein_coding	Active
chr4	1005759	1005760	NM_001004358	0	+	FGFRL1	protein_coding	Active
chr13	79980443	79980444	NR_038991	0	+	RBM26-AS1	antisense	Active
chr5	32710742	32710743	NM_001204376	0	+	NPR3	protein_coding	Active
chr17	33905655	33905656	NM_000286	0	-	PEX12	protein_coding	Active
chr5	172571444	172571445	NM_001205	0	+	BNIP1	protein_coding	Active
chr6	167370076	167370077	NM_003730	0	-	RNASET2	protein_coding	Active
chr10	112679300	112679301	NM_001269039	0	+	SHOC2	protein_coding	Active
chr4	119809995	119809996	NM_001286755	0	+	SYNPO2	protein_coding	Active
chr14	64805267	64805268	NM_001291712	0	-	ESR2	protein_coding	Active
chr17	8339169	8339170	NM_001025579	0	+	NDEL1	protein_coding	Active
chr2	182321618	182321619	NM_000885	0	+	ITGA4	protein_coding	Active
chr4	89619385	89619386	NM_153757	0	-	NAP1L5	protein_coding	Active
chr8	67525483	67525484	NM_001080416	0	-	MYBL1	protein_coding	Active
chr4	184580419	184580420	NM_021942	0	+	TRAPPC11	protein_coding	Active
chr19	55851220	55851221	NM_032701	0	+	KMT5C	protein_coding	Active
chrX	71401525	71401526	NM_001170747	0	+	PIN4	protein_coding	Active
chr7	44084238	44084239	NM_001284313	0	+	DBNL	protein_coding	Active
chr1	87170252	87170253	NM_001206651	0	+	SH3GLB1	protein_coding	Active
chr7	2516016	2516017	NM_001291784	0	-	GRIFIN	protein_coding	Active
chr13	110438913	110438914	NM_003749	0	-	IRS2	protein_coding	Active
chr12	7052600	7052601	NM_001301836	0	+	C12orf57	protein_coding	Active
chr4	25915813	25915814	NM_001145432	0	+	SMIM20	protein_coding	Active
chr3	49507564	49507565	NM_001165928	0	+	DAG1	protein_coding	Active
chr5	137673703	137673704	NM_001350194	0	+	FAM53C	protein_coding	Active
chr13	46039029	46039030	NM_031431	0	+	COG3	protein_coding	Active
chr1	117210376	117210377	NM_001007237	0	-	IGSF3	protein_coding	Active
chr5	52285155	52285156	NM_002203	0	+	ITGA2	protein_coding	Active
chr5	96271345	96271346	NM_005575	0	+	LNPEP	protein_coding	Active
chr4	170192248	170192249	NM_020870	0	-	SH3RF1	protein_coding	Active
chr21	47744801	47744802	NM_001315529	0	+	PCNT	protein_coding	Active
chr7	63774250	63774251	NM_001170905	0	+	ZNF736	protein_coding	Active
chr16	67881016	67881017	NM_001322040	0	+	NUTF2	protein_coding	Active
chr1	155293966	155293967	NR_145424	0	-	RUSC1-AS1	antisense	Active
chr7	1544017	1544018	NM_001080453	0	-	INTS1	protein_coding	Active
chr12	123849755	123849756	NM_001167856	0	-	SBNO1	protein_coding	Active
chr6	31125565	31125566	NM_001105563	0	-	CCHCR1	protein_coding	Active
chr5	39074509	39074510	NM_001285439	0	-	RICTOR	protein_coding	Active
chr15	66994673	66994674	NM_005585	0	+	SMAD6	protein_coding	Active
chrX	54522598	54522599	NM_004463	0	-	FGD1	protein_coding	Active
chr19	11039411	11039412	NM_138358	0	+	TIMM29	protein_coding	Active
chr7	4721929	4721930	NM_001037165	0	+	FOXK1	protein_coding	Active
chr9	34329503	34329504	NM_001161	0	+	NUDT2	protein_coding	Active
chr19	42746735	42746736	NM_019884	0	-	GSK3A	protein_coding	Active
chr1	178994938	178994939	NM_001324310	0	+	FAM20B	protein_coding	Active
chr2	96874572	96874573	NM_020151	0	-	STARD7	protein_coding	Active
chr1	46016454	46016455	NM_001202413	0	+	AKR1A1	protein_coding	Active
chr11	131780711	131780712	NM_001144058	0	+	NTM	protein_coding	Active
chr7	36192835	36192836	NM_030636	0	+	EEPD1	protein_coding	Active
chr1	160068617	160068618	NM_001206665	0	-	IGSF8	protein_coding	Active
chr5	74062815	74062816	NM_001271665	0	+	NSA2	protein_coding	Active
chr14	24701590	24701591	NM_001199823	0	-	NEDD8-MDP1	protein_coding	Active
chr8	30890709	30890710	NM_001323312	0	-	PURG	protein_coding	Active
chrX	52928084	52928085	NM_001099684	0	+	FAM156B	protein_coding	Active
chr2	228189866	228189867	NM_001277061	0	+	MFF	protein_coding	Active
chr17	73776015	73776016	NM_005324	0	-	H3F3B	protein_coding	Active
chr1	160175108	160175109	NM_001297576	0	+	PEA15	protein_coding	Active
chr15	44084039	44084040	NM_001018108	0	+	SERF2	protein_coding	Active
chr1	36023392	36023393	NM_001014839	0	+	NCDN	protein_coding	Active
chr16	30366254	30366255	NM_001243646	0	-	CD2BP2	protein_coding	Active
chr1	1266725	1266726	NM_152228	0	+	TAS1R3	protein_coding	Active
chr17	5487831	5487832	NM_001033053	0	-	NLRP1	protein_coding	Active
chr14	45553301	45553302	NM_017922	0	+	PRPF39	protein_coding	Active
chr22	21336557	21336558	NM_006767	0	+	LZTR1	protein_coding	Active
chr1	110198697	110198698	NM_147148	0	+	GSTM4	protein_coding	Active
chr17	38218445	38218446	NM_001190919	0	+	THRA	protein_coding	Active
chr12	109535398	109535399	NM_080911	0	+	UNG	protein_coding	Active
chr10	90639943	90639944	NM_020799	0	+	STAMBPL1	protein_coding	Active
chr16	3285456	3285457	NM_001145446	0	-	ZNF200	protein_coding	Active
chr8	71315489	71315490	NM_001321712	0	-	NCOA2	protein_coding	Active
chr8	87526655	87526656	NM_003909	0	+	CPNE3	protein_coding	Active
chr16	431949	431950	NM_021259	0	-	TMEM8A	protein_coding	Active
chr19	54369411	54369412	NM_001020820	0	+	MYADM	protein_coding	Active
chr7	143318044	143318045	NM_001130025	0	+	TCAF2	protein_coding	Active
chrX	54209713	54209714	NM_001300788	0	-	FAM120C	protein_coding	Active
chr14	30396947	30396948	NM_001330069	0	-	PRKD1	protein_coding	Active
chr1	6052532	6052533	NM_001291593	0	-	NPHP4	protein_coding	Active
chr19	1275519	1275520	NM_017914	0	+	C19orf24	protein_coding	Active
chr5	68485374	68485375	NM_022909	0	+	CENPH	protein_coding	Active
chr1	110210643	110210644	NM_001142368	0	+	GSTM2	protein_coding	Active
chr14	58765221	58765222	NM_002892	0	+	ARID4A	protein_coding	Active
chr12	56325811	56325812	NM_001351033	0	+	DGKA	protein_coding	Active
chr7	2883958	2883959	NM_001293092	0	-	GNA12	protein_coding	Active
chr19	53970988	53970989	NM_001004301	0	+	ZNF813	protein_coding	Active
chrY	1521869	1521870	NM_001173474	0	-	ASMTL	protein_coding	Active
chr4	157997276	157997277	NM_000824	0	+	GLRB	protein_coding	Active
chr5	134094423	134094424	NM_001300860	0	+	DDX46	protein_coding	Active
chr3	185000728	185000729	NM_001242314	0	+	MAP3K13	protein_coding	Active
chr1	26437655	26437656	NM_001243532	0	+	PDIK1L	protein_coding	Active
chr16	4364761	4364762	NM_001318918	0	+	GLIS2	protein_coding	Active
chr2	201677055	201677056	NM_001207068	0	+	BZW1	protein_coding	Active
chr2	201983213	201983214	NM_001127183	0	+	CFLAR	protein_coding	Active
chr19	11545979	11545980	NM_145045	0	-	CCDC151	protein_coding	Active
chr19	19384073	19384074	NM_001001524	0	-	TM6SF2	protein_coding	Active
chr7	98741742	98741743	NM_001199847	0	-	SMURF1	protein_coding	Active
chr16	14724127	14724128	NM_001134477	0	-	PARN	protein_coding	Active
chr4	159442865	159442866	NM_001253727	0	+	RXFP1	protein_coding	Active
chr5	135416286	135416287	NR_030583	0	-	VTRNA2-1	lincRNA	Active
chr17	38978862	38978863	NM_000421	0	-	KRT10	protein_coding	Active
chr10	71078602	71078603	NM_000188	0	+	HK1	protein_coding	Active
chr10	104192422	104192423	NM_024040	0	-	CUEDC2	protein_coding	Active
chr19	40023506	40023507	NM_152361	0	-	EID2B	protein_coding	Active
chr14	23623658	23623659	NM_001267037	0	-	SLC7A8	protein_coding	Active
chr2	198299816	198299817	NM_012433	0	-	SF3B1	protein_coding	Active
chr16	2198650	2198651	NM_014353	0	+	RAB26	protein_coding	Active
chr7	5085451	5085452	NM_001204513	0	+	RBAK-RBAKDN	protein_coding	Active
chr17	4981753	4981754	NM_153018	0	+	ZFP3	protein_coding	Active
chr22	40766565	40766566	NM_001301849	0	+	SGSM3	protein_coding	Active
chr1	228604582	228604583	NM_001024940	0	-	TRIM17	protein_coding	Active
chr22	18256807	18256808	NM_001244572	0	-	BID	protein_coding	Active
chr11	119076985	119076986	NM_005188	0	+	CBL	protein_coding	Active
chr14	24037044	24037045	NM_001282474	0	-	AP1G2	protein_coding	Active
chr13	25861703	25861704	NM_004685	0	-	MTMR6	protein_coding	Active
chr11	2923511	2923512	NM_001315502	0	+	SLC22A18	protein_coding	Active
chr15	65903626	65903627	NM_001136043	0	-	INTS14	protein_coding	Active
chr17	66031717	66031718	NM_002266	0	+	KPNA2	protein_coding	Active
chr1	6296043	6296044	NM_012405	0	-	ICMT	protein_coding	Active
chr4	88343727	88343728	NM_001248011	0	+	NUDT9	protein_coding	Active
chr10	81892257	81892258	NM_001331125	0	+	PLAC9	protein_coding	Active
chr1	46713366	46713367	NM_001142548	0	+	RAD54L	protein_coding	Active
chr11	77300679	77300680	NM_173039	0	+	AQP11	protein_coding	Active
chr14	68286495	68286496	NM_001321818	0	+	RAD51B	protein_coding	Active
chr1	31297498	31297499	NR_146732	0	+	LINC01778	lncRNA_HUGO	Active
chr20	33759739	33759740	NM_006404	0	+	PROCR	protein_coding	Active
chr10	88854921	88854922	NM_001330112	0	+	FAM35A	protein_coding	Active
chr17	27467396	27467397	NM_001346768	0	-	MYO18A	protein_coding	Active
chr1	247275718	247275719	NM_207401	0	-	C1orf229	protein_coding	Active
chr16	4526337	4526338	NM_001351994	0	-	NMRAL1	protein_coding	Active
chr2	198364720	198364721	NM_002157	0	+	HSPE1	protein_coding	Active
chr3	23848395	23848396	NR_046652	0	-	UBE2E1-AS1	antisense	Active
chr1	182808438	182808439	NM_001357	0	+	DHX9	protein_coding	Active
chr10	70939959	70939960	NM_001301683	0	+	SUPV3L1	protein_coding	Active
chr6	125284172	125284173	NR_026876	0	-	RNF217-AS1	lncRNA_HUGO	Active
chr4	77227178	77227179	NM_003943	0	+	STBD1	protein_coding	Active
chr4	122618146	122618147	NM_001154	0	-	ANXA5	protein_coding	Active
chrX	153707595	153707596	NM_006014	0	-	LAGE3	protein_coding	Active
chr9	100395704	100395705	NM_001351504	0	+	NCBP1	protein_coding	Active
chr19	1491003	1491004	NM_001329556	0	+	REEP6	protein_coding	Active
chr9	35489829	35489830	NM_001330740	0	+	RUSC2	protein_coding	Active
chr11	61735131	61735132	NM_002032	0	-	FTH1	protein_coding	Active
chr7	1596065	1596066	NM_001097620	0	-	TMEM184A	protein_coding	Active
chr11	6495213	6495214	NM_001248007	0	-	TRIM3	protein_coding	Active
chr20	6104190	6104191	NM_017671	0	-	FERMT1	protein_coding	Active
chr1	15943952	15943953	NM_032341	0	+	DDI2	protein_coding	Active
chr6	20403909	20403910	NM_001243076	0	+	E2F3	protein_coding	Active
chr5	56205888	56205889	NM_001323018	0	+	SETD9	protein_coding	Active
chr5	159895257	159895258	NR_132748	0	+	MIR3142HG	lncRNA_HUGO	Active
chr8	74205868	74205869	NM_000971	0	-	RPL7	protein_coding	Active
chr17	7211287	7211288	NM_001143761	0	+	EIF5A	protein_coding	Active
chr15	74466086	74466087	NM_005545	0	+	ISLR	protein_coding	Active
chr1	156863489	156863490	NM_001353682	0	+	PEAR1	protein_coding	Active
chr2	61372202	61372203	NM_001143960	0	+	C2orf74	protein_coding	Active
chrX	119005790	119005791	NM_006978	0	-	RNF113A	protein_coding	Active
chr13	52733669	52733670	NM_152720	0	-	NEK3	protein_coding	Active
chr6	147525493	147525494	NM_001127715	0	+	STXBP5	protein_coding	Active
chr12	4430358	4430359	NM_020375	0	+	TIGAR	protein_coding	Active
chr6	114292358	114292359	NM_001527	0	-	HDAC2	protein_coding	Active
chr16	776935	776936	NM_001290137	0	+	HAGHL	protein_coding	Active
chr12	7052979	7052980	NM_001301837	0	+	C12orf57	protein_coding	Active
chr18	55297533	55297534	NM_001242804	0	+	LOC100505549	protein_coding	Active
chr4	77135051	77135052	NM_001204255	0	-	SCARB2	protein_coding	Active
chr1	213031479	213031480	NR_027286	0	-	FLVCR1-AS1	lincRNA	Active
chr20	4666739	4666740	NM_000311	0	+	PRNP	protein_coding	Active
chr16	14396361	14396362	NR_132984	0	+	MIR193BHG	lncRNA_HUGO	Active
chr2	44395941	44395942	NM_177968	0	+	PPM1B	protein_coding	Active
chr22	20307627	20307628	NM_033257	0	-	DGCR6L	protein_coding	Active
chr9	100881634	100881635	NM_014788	0	-	TRIM14	protein_coding	Active
chr1	210111518	210111519	NM_001146261	0	+	SYT14	protein_coding	Active
chr2	25015983	25015984	NM_001199803	0	+	CENPO	protein_coding	Active
chr20	36793830	36793831	NM_001323317	0	-	TGM2	protein_coding	Active
chr17	7155744	7155745	NR_145515	0	+	ELP5	protein_coding	Active
chr2	203241049	203241050	NM_001204	0	+	BMPR2	protein_coding	Active
chr18	52626738	52626739	NM_025214	0	-	CCDC68	protein_coding	Active
chr9	33264876	33264877	NM_001195536	0	+	CHMP5	protein_coding	Active
chr11	85358962	85358963	NM_001244735	0	+	TMEM126A	protein_coding	Active
chr17	43138496	43138497	NM_001288654	0	-	DCAKD	protein_coding	Active
chr3	24536495	24536496	NM_001354709	0	-	THRB	protein_coding	Active
chr11	114166534	114166535	NM_006169	0	+	NNMT	protein_coding	Active
chr19	45504706	45504707	NM_006509	0	+	RELB	protein_coding	Active
chr3	15140663	15140664	NM_001302378	0	-	RBSN	protein_coding	Active
chr19	5690271	5690272	NM_033643	0	+	RPL36	protein_coding	Active
chr18	74536115	74536116	NM_007345	0	+	ZNF236	protein_coding	Active
chr22	47158513	47158514	NM_001284303	0	+	TBC1D22A	protein_coding	Active
chr3	120315127	120315128	NM_001168331	0	+	NDUFB4	protein_coding	Active
chr19	52074489	52074490	NM_007147	0	+	ZNF175	protein_coding	Active
chr7	73097897	73097898	NM_001202560	0	+	BUD23	protein_coding	Active
chr6	43140127	43140128	NM_001292001	0	+	SRF	protein_coding	Active
chr15	43941081	43941082	NM_001282309	0	-	CATSPER2	protein_coding	Active
chr2	86422892	86422893	NM_001100169	0	-	IMMT	protein_coding	Active
chr10	99258365	99258366	NM_001289403	0	-	MMS19	protein_coding	Active
chr2	64681326	64681327	NM_014181	0	+	LGALSL	protein_coding	Active
chr9	130659686	130659687	NM_001287001	0	-	ST6GALNAC6	protein_coding	Active
chr5	112196884	112196885	NM_001204199	0	+	SRP19	protein_coding	Active
chr2	97203615	97203616	NM_001319092	0	+	ARID5A	protein_coding	Active
chr2	61293343	61293344	NM_032506	0	+	KIAA1841	protein_coding	Active
chr7	99679386	99679387	NM_001318137	0	-	ZNF3	protein_coding	Active
chr19	7981031	7981032	NM_001195259	0	+	TGFBR3L	protein_coding	Active
chr19	10121146	10121147	NM_015719	0	-	COL5A3	protein_coding	Active
chr14	100150754	100150755	NM_006668	0	+	CYP46A1	protein_coding	Active
chr9	131447364	131447365	NM_001248000	0	+	SET	protein_coding	Active
chr6	2972398	2972399	NM_001195291	0	-	SERPINB6	protein_coding	Active
chr12	16500075	16500076	NM_145792	0	+	MGST1	protein_coding	Active
chrX	153637613	153637614	NM_001303620	0	-	DNASE1L1	protein_coding	Active
chr11	47600561	47600562	NM_004551	0	+	NDUFS3	protein_coding	Active
chr16	3162562	3162563	NM_001042428	0	+	ZNF205	protein_coding	Active
chr13	23949681	23949682	NM_001278055	0	-	SACS	protein_coding	Active
chr1	151372040	151372041	NM_002796	0	+	PSMB4	protein_coding	Active
chr7	64467123	64467124	NM_001007253	0	-	ERV3-1	protein_coding	Active
chr1	212781969	212781970	NM_001040619	0	+	ATF3	protein_coding	Active
chr19	37406922	37406923	NM_001171979	0	-	ZNF829	protein_coding	Active
chr17	15165905	15165906	NM_001281455	0	-	PMP22	protein_coding	Active
chr10	30723563	30723564	NM_001320961	0	+	MAP3K8	protein_coding	Active
chr6	31514627	31514628	NM_001144962	0	+	NFKBIL1	protein_coding	Active
chr10	69644938	69644939	NM_001142498	0	+	SIRT1	protein_coding	Active
chr17	40118758	40118759	NM_033133	0	+	CNP	protein_coding	Active
chr3	113557680	113557681	NM_017577	0	+	GRAMD1C	protein_coding	Active
chr17	39845126	39845127	NM_005801	0	+	EIF1	protein_coding	Active
chr1	11741270	11741271	NM_006341	0	-	MAD2L2	protein_coding	Active
chr19	9732157	9732158	NR_122038	0	+	ZNF561-AS1	lncRNA_HUGO	Active
chr19	40596844	40596845	NM_001142579	0	-	ZNF780A	protein_coding	Active
chr7	107531551	107531552	NM_000108	0	+	DLD	protein_coding	Active
chr9	136039331	136039332	NM_001282629	0	-	GBGT1	protein_coding	Active
chr10	121485558	121485559	NM_014937	0	+	INPP5F	protein_coding	Active
chr1	146373856	146373857	NM_001278141	0	+	NBPF12	protein_coding	Active
chr5	138609440	138609441	NR_036536	0	+	SNHG4	lncRNA_HUGO	Active
chr9	706676	706677	NM_001354341	0	+	KANK1	protein_coding	Active
chr6	30294932	30294933	NR_102326	0	-	HCG18	processed_transcript	Active
chr1	206785903	206785904	NM_001201478	0	-	EIF2D	protein_coding	Active
chr6	90348215	90348216	NR_028495	0	-	LYRM2	protein_coding	Active
chr5	102090486	102090487	NM_001319943	0	+	PAM	protein_coding	Active
chr12	64173905	64173906	NM_001278237	0	+	RXYLT1	protein_coding	Active
chr14	58711522	58711523	NM_002788	0	+	PSMA3	protein_coding	Active
chr6	28864306	28864307	NR_104117	0	+	HCG14	antisense	Active
chr20	60697516	60697517	NM_144703	0	+	LSM14B	protein_coding	Active
chr7	32110473	32110474	NM_001191057	0	-	PDE1C	protein_coding	Active
chr16	69140128	69140129	NM_138612	0	+	HAS3	protein_coding	Active
chr5	177659822	177659823	NM_001278346	0	-	PHYKPL	protein_coding	Active
chr19	58790317	58790318	NM_021089	0	+	ZNF8	protein_coding	Active
chr15	90645785	90645786	NM_001290114	0	-	IDH2	protein_coding	Active
chr2	148602563	148602564	NM_001616	0	+	ACVR2A	protein_coding	Active
chr5	72251807	72251808	NM_001146032	0	+	FCHO2	protein_coding	Active
chr3	50264119	50264120	NM_001282619	0	+	GNAI2	protein_coding	Active
chr13	111367783	111367784	NM_001267728	0	+	ING1	protein_coding	Active
chr7	129710348	129710349	NM_014997	0	+	KLHDC10	protein_coding	Active
chr22	30279157	30279158	NM_021090	0	+	MTMR3	protein_coding	Active
chr12	53497273	53497274	NM_003578	0	+	SOAT2	protein_coding	Active
chr17	7307449	7307450	NR_037719	0	-	TMEM256-PLSCR3	protein_coding	Active
chr3	187454284	187454285	NM_001130845	0	-	BCL6	protein_coding	Active
chr9	7799805	7799806	NM_001318058	0	-	DMAC1	protein_coding	Active
chr17	1933405	1933406	NM_001346574	0	+	DPH1	protein_coding	Active
chr1	150255131	150255132	NM_001300841	0	+	CIART	protein_coding	Active
chr4	84406330	84406331	NM_001345962	0	-	ABRAXAS1	protein_coding	Active
chr11	62389646	62389647	NM_001288721	0	-	B3GAT3	protein_coding	Active
chr7	45039344	45039345	NR_030770	0	+	CCM2	protein_coding	Active
chr6	111804674	111804675	NR_034108	0	+	TRAF3IP2-AS1	antisense	Active
chr5	77590578	77590579	NM_001271769	0	-	AP3B1	protein_coding	Active
chr5	49963379	49963380	NM_001331028	0	+	PARP8	protein_coding	Active
chr12	124086623	124086624	NM_020936	0	+	DDX55	protein_coding	Active
chr21	35896934	35896935	NM_001285393	0	-	RCAN1	protein_coding	Active
chr5	114632457	114632458	NM_001040440	0	-	CCDC112	protein_coding	Active
chr11	118781612	118781613	NM_182557	0	-	BCL9L	protein_coding	Active
chr11	507282	507283	NM_203386	0	-	RNH1	protein_coding	Active
chr5	68666531	68666532	NM_002873	0	+	RAD17	protein_coding	Active
chr2	200820039	200820040	NM_024520	0	+	MAIP1	protein_coding	Active
chr16	29466284	29466285	NM_001031827	0	-	BOLA2	protein_coding	Active
chr19	36036501	36036502	NM_001242597	0	+	TMEM147	protein_coding	Active
chr1	145507556	145507557	NM_005105	0	+	RBM8A	protein_coding	Active
chr20	36322356	36322357	NM_001281495	0	+	CTNNBL1	protein_coding	Active
chr19	21264952	21264953	NM_182515	0	+	ZNF714	protein_coding	Active
chr11	7534995	7534996	NM_001351853	0	+	PPFIBP2	protein_coding	Active
chr9	33167856	33167857	NR_108108	0	+	B4GALT1-AS1	lncRNA_HUGO	Active
chr1	36554452	36554453	NM_017825	0	+	ADPRHL2	protein_coding	Active
chrX	53713673	53713674	NM_031407	0	-	HUWE1	protein_coding	Active
chr20	35974530	35974531	NM_198291	0	+	SRC	protein_coding	Active
chr9	130374485	130374486	NM_001032221	0	+	STXBP1	protein_coding	Active
chr19	51014611	51014612	NM_001270639	0	-	JOSD2	protein_coding	Active
chr7	134855275	134855276	NM_001243752	0	-	CYREN	protein_coding	Active
chr17	43138666	43138667	NM_021079	0	+	NMT1	protein_coding	Active
chr1	11714913	11714914	NM_001014765	0	+	FBXO44	protein_coding	Active
chr13	20207787	20207788	NM_017520	0	+	MPHOSPH8	protein_coding	Active
chr11	65657874	65657875	NM_006848	0	+	CCDC85B	protein_coding	Active
chr2	201997687	201997688	NM_001202518	0	+	CFLAR	protein_coding	Active
chr16	103828	103829	NM_024571	0	+	SNRNP25	protein_coding	Active
chr19	53445846	53445847	NR_037805	0	-	ZNF321P	protein_coding	Active
chr17	15466944	15466945	NM_001204478	0	-	TVP23C-CDRT4	protein_coding	Active
chr17	16472525	16472526	NM_001346167	0	-	ZNF287	protein_coding	Active
chr4	139163502	139163503	NM_014331	0	-	SLC7A11	protein_coding	Active
chr2	170550940	170550941	NM_001199290	0	+	PHOSPHO2-KLHL23	protein_coding	Active
chr20	2644868	2644869	NM_001330763	0	-	IDH3B	protein_coding	Active
chr6	52535883	52535884	NM_014051	0	+	TMEM14A	protein_coding	Active
chr7	32111047	32111048	NM_001191059	0	-	PDE1C	protein_coding	Active
chr1	156470633	156470634	NM_005920	0	-	MEF2D	protein_coding	Active
chr17	61523721	61523722	NM_001915	0	-	CYB561	protein_coding	Active
chr11	22851407	22851408	NM_001320341	0	-	SVIP	protein_coding	Active
chr1	32110217	32110218	NM_001359651	0	-	PEF1	protein_coding	Active
chr1	78355223	78355224	NR_103535	0	-	NEXN-AS1	antisense	Active
chr19	19778961	19778962	NM_001300949	0	+	ZNF101	protein_coding	Active
chr10	101945813	101945814	NM_001100626	0	-	ERLIN1	protein_coding	Active
chr2	109745996	109745997	NM_001099289	0	+	SH3RF3	protein_coding	Active
chr10	47658232	47658233	NM_001278688	0	+	ANTXRL	protein_coding	Active
chr9	504554	504555	NM_001256877	0	+	KANK1	protein_coding	Active
chr19	13227470	13227471	NM_001142554	0	-	TRMT1	protein_coding	Active
chr12	120907659	120907660	NM_001037494	0	+	DYNLL1	protein_coding	Active
chr2	191513795	191513796	NM_001321312	0	+	NAB1	protein_coding	Active
chr2	73340145	73340146	NM_015470	0	-	RAB11FIP5	protein_coding	Active
chr19	47778141	47778142	NM_178511	0	+	INAFM1	protein_coding	Active
chr13	114567075	114567076	NM_000820	0	-	GAS6	protein_coding	Active
chr9	179074	179075	NM_001145355	0	-	CBWD1	protein_coding	Active
chr8	103251678	103251679	NR_125415	0	+	UBR5-AS1	lncRNA_HUGO	Active
chr13	24463025	24463026	NM_001014442	0	+	PCOTH	protein_coding	Active
chr17	1532179	1532180	NM_001321364	0	-	SLC43A2	protein_coding	Active
chr13	32605436	32605437	NM_023037	0	+	FRY	protein_coding	Active
chr15	35261994	35261995	NM_014691	0	-	AQR	protein_coding	Active
chr12	133464203	133464204	NM_001161344	0	-	CHFR	protein_coding	Active
chr19	12405426	12405427	NM_001353551	0	-	ZNF44	protein_coding	Active
chr19	12912723	12912724	NM_005809	0	-	PRDX2	protein_coding	Active
chr11	57103350	57103351	NM_003146	0	-	SSRP1	protein_coding	Active
chr20	30311801	30311802	NM_001317920	0	-	BCL2L1	protein_coding	Active
chr17	27507406	27507407	NM_001346765	0	-	MYO18A	protein_coding	Active
chr5	139781398	139781399	NM_017747	0	+	ANKHD1	protein_coding	Active
chr8	89339716	89339717	NM_005941	0	-	MMP16	protein_coding	Active
chr3	49591798	49591799	NR_038866	0	-	BSN-AS2	lincRNA	Active
chr2	188419231	188419232	NM_001329239	0	-	TFPI	protein_coding	Active
chr1	1260142	1260143	NM_001029885	0	+	CPTP	protein_coding	Active
chr1	77748286	77748287	NM_012093	0	+	AK5	protein_coding	Active
chr20	62258453	62258454	NM_012384	0	-	GMEB2	protein_coding	Active
chr1	78354199	78354200	NM_001172309	0	+	NEXN	protein_coding	Active
chr1	113249677	113249678	NM_001042679	0	-	RHOC	protein_coding	Active
chr19	54974893	54974894	NM_001301782	0	-	LENG9	protein_coding	Active
chr12	66218239	66218240	NM_003483	0	+	HMGA2	protein_coding	Active
chrX	134124967	134124968	NM_001163438	0	+	SMIM10	protein_coding	Active
chr13	41837816	41837817	NM_004294	0	-	MTRF1	protein_coding	Active
chr2	28615778	28615779	NM_005253	0	+	FOSL2	protein_coding	Active
chr12	14518565	14518566	NM_001286514	0	+	ATF7IP	protein_coding	Active
chr20	61569303	61569304	NM_033081	0	-	DIDO1	protein_coding	Active
chr3	106959484	106959485	NR_028303	0	-	LINC00882	lincRNA	Active
chr6	88411984	88411985	NM_018064	0	-	AKIRIN2	protein_coding	Active
chr10	64564515	64564516	NM_032804	0	+	ADO	protein_coding	Active
chr17	70116933	70116934	NR_103737	0	-	SOX9-AS1	processed_transcript	Active
chr20	57226308	57226309	NR_037945	0	+	STX16-NPEPL1	protein_coding	Active
chr19	7694438	7694439	NM_020196	0	-	XAB2	protein_coding	Active
chr17	4890664	4890665	NM_001171167	0	-	CAMTA2	protein_coding	Active
chr7	130131012	130131013	NR_004382	0	-	MESTIT1	lncRNA_HUGO	Active
chr11	82783107	82783108	NR_038903	0	+	RAB30-AS1	lincRNA	Active
chr15	73076125	73076126	NM_031284	0	-	ADPGK	protein_coding	Active
chr1	114472146	114472147	NR_110726	0	-	HIPK1-AS1	lncRNA_HUGO	Active
chr7	42276617	42276618	NM_000168	0	-	GLI3	protein_coding	Active
chr4	6271576	6271577	NM_001145853	0	+	WFS1	protein_coding	Active
chr11	62432778	62432779	NM_001043229	0	+	CSKMT	protein_coding	Active
chr7	12726910	12726911	NM_001195396	0	+	ARL4A	protein_coding	Active
chr15	79165122	79165123	NM_001265603	0	+	MORF4L1	protein_coding	Active
chr11	5646206	5646207	NM_021616	0	+	TRIM34	protein_coding	Active
chr5	141704857	141704858	NR_120664	0	+	SPRY4-AS1	lncRNA_HUGO	Active
chr12	6602470	6602471	NM_016497	0	-	MRPL51	protein_coding	Active
chr8	66546451	66546452	NM_001286702	0	-	ARMC1	protein_coding	Active
chr19	12721622	12721623	NM_020714	0	-	ZNF490	protein_coding	Active
chr14	93673400	93673401	NM_175748	0	+	UBR7	protein_coding	Active
chr1	154955769	154955770	NM_001184891	0	+	FLAD1	protein_coding	Active
chr9	89562103	89562104	NM_002048	0	-	GAS1	protein_coding	Active
chr17	26662547	26662548	NM_021137	0	+	TNFAIP1	protein_coding	Active
chr9	98079990	98079991	NM_000136	0	-	FANCC	protein_coding	Active
chr17	30186325	30186326	NM_018405	0	-	COPRS	protein_coding	Active
chr5	176875325	176875326	NM_001174102	0	+	PRR7	protein_coding	Active
chr19	1438362	1438363	NM_001018	0	+	RPS15	protein_coding	Active
chr5	90676163	90676164	NR_027435	0	+	ARRDC3-AS1	lncRNA_HUGO	Active
chr6	144329866	144329867	NR_002768	0	-	HYMAI	lncRNA_HUGO	Active
chr17	7743223	7743224	NM_001348716	0	+	KDM6B	protein_coding	Active
chr2	17935095	17935096	NM_001142286	0	-	SMC6	protein_coding	Active
chr16	28875295	28875296	NM_001145812	0	+	SH2B1	protein_coding	Active
chr2	24346349	24346350	NM_001145710	0	+	FAM228B	protein_coding	Active
chr1	6545528	6545529	NM_001265593	0	-	PLEKHG5	protein_coding	Active
chr4	174089903	174089904	NM_017423	0	+	GALNT7	protein_coding	Active
chr1	31886659	31886660	NM_001199039	0	+	SERINC2	protein_coding	Active
chr1	27648635	27648636	NM_032125	0	+	TMEM222	protein_coding	Active
chr2	173292282	173292283	NM_000210	0	+	ITGA6	protein_coding	Active
chr6	31913720	31913721	NM_001710	0	+	CFB	protein_coding	Active
chr10	17244069	17244070	NM_001321006	0	-	TRDMT1	protein_coding	Active
chr14	53173895	53173896	NM_002806	0	+	PSMC6	protein_coding	Active
chr2	86115869	86115870	NM_001354234	0	-	ST3GAL5	protein_coding	Active
chr12	65996648	65996649	NR_146529	0	+	LINC02454	lncRNA_HUGO	Active
chr6	74405807	74405808	NM_001159587	0	+	CD109	protein_coding	Active
chr12	120105760	120105761	NM_006253	0	+	PRKAB1	protein_coding	Active
chr22	51222109	51222110	NM_001003789	0	-	RABL2B	protein_coding	Active
chr2	106015680	106015681	NM_001318895	0	-	FHL2	protein_coding	Active
chr6	71378232	71378233	NM_001281440	0	+	SMAP1	protein_coding	Active
chr2	204400057	204400058	NM_213589	0	-	RAPH1	protein_coding	Active
chr2	219575567	219575568	NM_014640	0	+	TTLL4	protein_coding	Active
chr2	200715895	200715896	NM_001350854	0	-	FTCDNL1	protein_coding	Active
chr9	26892825	26892826	NM_001167575	0	-	CAAP1	protein_coding	Active
chr1	163038763	163038764	NM_005613	0	+	RGS4	protein_coding	Active
chr3	196439244	196439245	NM_001166304	0	+	PIGX	protein_coding	Active
chr21	46825051	46825052	NM_130445	0	+	COL18A1	protein_coding	Active
chr9	140142243	140142244	NM_001001710	0	-	FAM166A	protein_coding	Active
chr19	676388	676389	NM_005860	0	+	FSTL3	protein_coding	Active
chr10	26986352	26986353	NM_001321978	0	+	PDSS1	protein_coding	Active
chr16	2301601	2301602	NM_001178029	0	-	ECI1	protein_coding	Active
chr5	56110899	56110900	NM_005921	0	+	MAP3K1	protein_coding	Active
chr3	62304647	62304648	NM_001291941	0	+	C3orf14	protein_coding	Active
chr2	135676391	135676392	NM_001241	0	+	CCNT2	protein_coding	Active
chr1	90098643	90098644	NM_032270	0	+	LRRC8C	protein_coding	Active
chr6	111136834	111136835	NM_001300963	0	-	CDK19	protein_coding	Active
chr19	37264019	37264020	NM_001294306	0	+	LOC728485	protein_coding	Active
chr21	45553493	45553494	NM_004649	0	+	C21orf33	protein_coding	Active
chr17	78518624	78518625	NM_001163034	0	+	RPTOR	protein_coding	Active
chr2	128403438	128403439	NM_001161415	0	+	GPR17	protein_coding	Active
chr1	180924022	180924023	NR_145481	0	-	KIAA1614-AS1	lncRNA_HUGO	Active
chr22	46481876	46481877	NR_027033	0	+	MIRLET7BHG	lncRNA_HUGO	Active
chr8	67783736	67783737	NM_001136160	0	+	MCMDC2	protein_coding	Active
chr19	8455574	8455575	NR_038237	0	-	RAB11B-AS1	antisense	Active
chr3	87040272	87040273	NM_001320494	0	-	VGLL3	protein_coding	Active
chr12	2904107	2904108	NM_002014	0	+	FKBP4	protein_coding	Active
chr17	40985413	40985414	NM_001330229	0	+	PSME3	protein_coding	Active
chr3	186288331	186288332	NM_001134415	0	-	TBCCD1	protein_coding	Active
chrY	1461038	1461039	NM_001636	0	-	SLC25A6	protein_coding	Active
chr1	150601608	150601609	NM_207045	0	-	ENSA	protein_coding	Active
chr4	1873122	1873123	NM_001042424	0	+	NSD2	protein_coding	Active
chr16	27214806	27214807	NM_024773	0	+	KDM8	protein_coding	Active
chr1	211500147	211500148	NM_001033910	0	+	TRAF5	protein_coding	Active
chr3	45430074	45430075	NM_015340	0	+	LARS2	protein_coding	Active
chr9	101984245	101984246	NM_033087	0	-	ALG2	protein_coding	Active
chr5	55777595	55777596	NR_104664	0	-	LINC01948	lncRNA_HUGO	Active
chr18	33077954	33077955	NM_001098817	0	-	INO80C	protein_coding	Active
chr3	154797435	154797436	NM_000902	0	+	MME	protein_coding	Active
chr1	71547006	71547007	NR_046217	0	+	ZRANB2-AS2	processed_transcript	Active
chr5	140998621	140998622	NM_001079812	0	-	DIAPH1	protein_coding	Active
chr3	147110216	147110217	NR_033119	0	-	ZIC4	protein_coding	Active
chr10	51565107	51565108	NM_001145260	0	+	NCOA4	protein_coding	Active
chr9	137533650	137533651	NM_000093	0	+	COL5A1	protein_coding	Active
chr16	29874608	29874609	NM_001286585	0	-	CDIPT	protein_coding	Active
chr11	47269850	47269851	NM_001251934	0	+	NR1H3	protein_coding	Active
chr7	154795142	154795143	NR_028090	0	+	PAXIP1-AS1	lincRNA	Active
chrX	119005733	119005734	NM_004541	0	+	NDUFA1	protein_coding	Active
chr19	17420336	17420337	NM_024050	0	+	DDA1	protein_coding	Active
chr14	21566807	21566808	NM_016423	0	-	ZNF219	protein_coding	Active
chr16	54962689	54962690	NM_001308963	0	-	CRNDE	protein_coding	Active
chr20	33292111	33292112	NM_001329429	0	+	TP53INP2	protein_coding	Active
chr2	208394615	208394616	NM_004379	0	+	CREB1	protein_coding	Active
chr18	20513838	20513839	NM_203291	0	+	RBBP8	protein_coding	Active
chr10	81838401	81838402	NM_001270370	0	+	TMEM254	protein_coding	Active
chrX	99899162	99899163	NM_014467	0	+	SRPX2	protein_coding	Active
chr4	25162203	25162204	NM_016955	0	-	SEPSECS	protein_coding	Active
chr22	44894004	44894005	NM_032287	0	-	RTL6	protein_coding	Active
chrX	129402921	129402922	NM_017666	0	-	ZNF280C	protein_coding	Active
chr3	72149605	72149606	NR_104116	0	-	LINC00877	lincRNA	Active
chr5	175792470	175792471	NM_173664	0	+	ARL10	protein_coding	Active
chr6	83777384	83777385	NM_001199942	0	+	DOPEY1	protein_coding	Active
chr11	6947591	6947592	NR_149005	0	+	ZNF215	protein_coding	Active
chr5	179334855	179334856	NM_015043	0	-	TBC1D9B	protein_coding	Active
chr10	128077126	128077127	NM_001288973	0	-	ADAM12	protein_coding	Active
chr8	18871195	18871196	NM_015310	0	-	PSD3	protein_coding	Active
chr13	42614171	42614172	NM_001204504	0	+	DGKH	protein_coding	Active
chr5	68389775	68389776	NM_022902	0	+	SLC30A5	protein_coding	Active
chr11	65548061	65548062	NM_138368	0	-	AP5B1	protein_coding	Active
chr1	231473681	231473682	NM_001010984	0	+	SPRTN	protein_coding	Active
chr7	134464163	134464164	NM_004342	0	+	CALD1	protein_coding	Active
chr6	148593411	148593412	NM_001346505	0	+	SASH1	protein_coding	Active
chrX	20158085	20158086	NR_046592	0	+	EIF1AX-AS1	antisense	Active
chr18	44497556	44497557	NM_001353899	0	+	KATNAL2	protein_coding	Active
chr11	118900277	118900278	NM_001164280	0	-	SLC37A4	protein_coding	Active
chr5	68710938	68710939	NM_001038603	0	+	MARVELD2	protein_coding	Active
chr16	20911679	20911680	NM_173475	0	-	DCUN1D3	protein_coding	Active
chr1	15736390	15736391	NM_024329	0	+	EFHD2	protein_coding	Active
chr9	35749276	35749277	NM_001080496	0	+	RGP1	protein_coding	Active
chrX	148622518	148622519	NM_001324276	0	+	CXorf40A	protein_coding	Active
chr10	104474274	104474275	NM_001350989	0	+	SFXN2	protein_coding	Active
chr18	72922709	72922710	NM_005786	0	+	TSHZ1	protein_coding	Active
chr2	228336887	228336888	NM_001135187	0	+	AGFG1	protein_coding	Active
chr11	119039421	119039422	NM_001282143	0	+	NLRX1	protein_coding	Active
chr6	31783290	31783291	NM_005345	0	+	HSPA1A	protein_coding	Active
chr15	60884706	60884707	NM_134262	0	-	RORA	protein_coding	Active
chr4	130014761	130014762	NM_144643	0	-	SCLT1	protein_coding	Active
chr1	114447240	114447241	NM_001319947	0	+	DCLRE1B	protein_coding	Active
chr22	39896104	39896105	NM_001304564	0	+	MIEF1	protein_coding	Active
chr6	3118609	3118610	NM_001302777	0	+	BPHL	protein_coding	Active
chr6	18264798	18264799	NM_001134709	0	-	DEK	protein_coding	Active
chr9	116102619	116102620	NM_001006615	0	-	WDR31	protein_coding	Active
chr11	85522201	85522202	NM_001289608	0	-	SYTL2	protein_coding	Active
chr10	35930361	35930362	NM_031866	0	-	FZD8	protein_coding	Active
chr8	12293806	12293807	NR_148878	0	-	FAM86B2	protein_coding	Active
chr11	12132122	12132123	NM_001282663	0	+	MICAL2	protein_coding	Active
chr11	129872729	129872730	NM_020228	0	-	PRDM10	protein_coding	Active
chr8	144718331	144718332	NM_001082480	0	+	ZNF623	protein_coding	Active
chr11	30344645	30344646	NM_152316	0	+	ARL14EP	protein_coding	Active
chr14	35591757	35591758	NM_001256680	0	+	KIAA0391	protein_coding	Active
chr19	31840430	31840431	NR_138036	0	-	TSHZ3	protein_coding	Active
chr5	38846100	38846101	NM_003999	0	+	OSMR	protein_coding	Active
chr9	33025200	33025201	NM_001314039	0	+	DNAJA1	protein_coding	Active
chr14	102829248	102829249	NM_014844	0	+	TECPR2	protein_coding	Active
chr3	33138721	33138722	NM_000404	0	-	GLB1	protein_coding	Active
chr19	54641435	54641436	NM_014516	0	+	CNOT3	protein_coding	Active
chr1	44457267	44457268	NM_001349127	0	+	CCDC24	protein_coding	Active
chr15	60771358	60771359	NM_001018089	0	-	ICE2	protein_coding	Active
chr3	194354149	194354150	NM_001011655	0	-	TMEM44	protein_coding	Active
chr8	146078451	146078452	NM_001081004	0	-	COMMD5	protein_coding	Active
chr3	120169917	120169918	NM_007085	0	-	FSTL1	protein_coding	Active
chr14	105331649	105331650	NM_001112726	0	+	CEP170B	protein_coding	Active
chr12	30948614	30948615	NR_040245	0	+	LINC00941	lincRNA	Active
chr3	143692166	143692167	NM_001134470	0	+	C3orf58	protein_coding	Active
chr4	3533875	3533876	NR_110005	0	-	LRPAP1	protein_coding	Active
chr15	68871307	68871308	NM_006091	0	+	CORO2B	protein_coding	Active
chr15	44119111	44119112	NM_001167941	0	+	WDR76	protein_coding	Active
chr11	33563876	33563877	NM_012194	0	+	KIAA1549L	protein_coding	Active
chr10	65224988	65224989	NR_027182	0	+	JMJD1C-AS1	antisense	Active
chr21	43299590	43299591	NM_001040424	0	-	PRDM15	protein_coding	Active
chr16	5083702	5083703	NR_038913	0	+	NAGPA-AS1	lncRNA_HUGO	Active
chr11	36531862	36531863	NM_004620	0	-	TRAF6	protein_coding	Active
chr20	36156133	36156134	NM_001167821	0	-	BLCAP	protein_coding	Active
chr17	29151777	29151778	NM_015986	0	-	CRLF3	protein_coding	Active
chr1	163041694	163041695	NM_001113380	0	+	RGS4	protein_coding	Active
chr4	157892545	157892546	NM_016205	0	-	PDGFC	protein_coding	Active
chr3	13521552	13521553	NR_046690	0	-	HDAC11-AS1	antisense	Active
chr22	20748404	20748405	NM_001256523	0	+	ZNF74	protein_coding	Active
chr12	31882107	31882108	NM_001113402	0	-	AMN1	protein_coding	Active
chr19	12792024	12792025	NM_001206974	0	-	DHPS	protein_coding	Active
chr3	39149853	39149854	NM_031899	0	-	GORASP1	protein_coding	Active
chr5	53813588	53813589	NM_001145427	0	+	SNX18	protein_coding	Active
chr8	23145604	23145605	NM_001136108	0	+	R3HCC1	protein_coding	Active
chr21	38739235	38739236	NM_001347721	0	+	DYRK1A	protein_coding	Active
chr19	42388445	42388446	NM_199002	0	+	ARHGEF1	protein_coding	Active
chrX	100878119	100878120	NM_016607	0	+	ARMCX3	protein_coding	Active
chr5	137368801	137368802	NM_001101800	0	-	FAM13B	protein_coding	Active
chr5	38845959	38845960	NM_001323505	0	+	OSMR	protein_coding	Active
chr9	139839205	139839206	NM_018998	0	-	FBXW5	protein_coding	Active
chr8	23021542	23021543	NM_003840	0	-	TNFRSF10D	protein_coding	Active
chr7	44143959	44143960	NM_001129	0	+	AEBP1	protein_coding	Active
chr2	203776948	203776949	NM_018256	0	-	WDR12	protein_coding	Active
chr20	18268871	18268872	NM_001083330	0	+	ZNF133	protein_coding	Active
chr4	154074269	154074270	NM_001130067	0	+	TRIM2	protein_coding	Active
chr5	127419482	127419483	NM_001046	0	+	SLC12A2	protein_coding	Active
chr10	60094738	60094739	NM_001204880	0	+	UBE2D1	protein_coding	Active
chr10	99258550	99258551	NM_001289405	0	-	MMS19	protein_coding	Active
chr6	56507693	56507694	NM_015548	0	-	DST	protein_coding	Active
chr11	125462462	125462463	NR_132372	0	-	STT3A-AS1	antisense	Active
chr1	109642814	109642815	NR_003023	0	+	SCARNA2	lincRNA	Active
chr10	104211299	104211300	NM_024886	0	-	C10orf95	protein_coding	Active
chr11	10830581	10830582	NM_001042559	0	-	EIF4G2	protein_coding	Active
chrX	71497140	71497141	NM_001007	0	-	RPS4X	protein_coding	Active
chr10	75910842	75910843	NM_001320263	0	-	AP3M1	protein_coding	Active
chr9	132597695	132597696	NM_001008563	0	+	USP20	protein_coding	Active
chr22	39473009	39473010	NM_001349436	0	+	APOBEC3G	protein_coding	Active
chr6	12957717	12957718	NM_001322312	0	+	PHACTR1	protein_coding	Active
chr1	26438267	26438268	NM_001243533	0	+	PDIK1L	protein_coding	Active
chr1	89458642	89458643	NM_001008661	0	-	KYAT3	protein_coding	Active
chr2	9563304	9563305	NM_001319066	0	-	ITGB1BP1	protein_coding	Active
chr7	116165062	116165063	NM_001172895	0	+	CAV1	protein_coding	Active
chr19	32836513	32836514	NM_001136156	0	+	ZNF507	protein_coding	Active
chr7	92158086	92158087	NM_032120	0	+	RBM48	protein_coding	Active
chr1	211752098	211752099	NM_021194	0	-	SLC30A1	protein_coding	Active
chr12	72057748	72057749	NM_144982	0	-	ZFC3H1	protein_coding	Active
chr15	99191767	99191768	NM_000875	0	+	IGF1R	protein_coding	Active
chr8	144417060	144417061	NM_052963	0	-	TOP1MT	protein_coding	Active
chr11	65667996	65667997	NM_001300844	0	-	FOSL1	protein_coding	Active
chr19	59031375	59031376	NM_001316979	0	-	ZBTB45	protein_coding	Active
chr1	89150886	89150887	NR_110682	0	-	PKN2-AS1	lncRNA_HUGO	Active
chr1	155178489	155178490	NM_002455	0	+	MTX1	protein_coding	Active
chr21	34915197	34915198	NM_001136006	0	-	GART	protein_coding	Active
chr12	112204690	112204691	NM_000690	0	+	ALDH2	protein_coding	Active
chr15	74284688	74284689	NM_001256672	0	-	STOML1	protein_coding	Active
chr19	41305333	41305334	NM_053046	0	+	EGLN2	protein_coding	Active
chr3	185538918	185538919	NM_001291872	0	-	IGF2BP2	protein_coding	Active
chr1	153935843	153935844	NM_001271957	0	-	SLC39A1	protein_coding	Active
chr17	13972718	13972719	NM_001303	0	+	COX10	protein_coding	Active
chr9	98637899	98637900	NM_020207	0	+	ERCC6L2	protein_coding	Active
chr7	99717480	99717481	NM_001190415	0	-	TAF6	protein_coding	Active
chr5	36152014	36152015	NM_001007527	0	-	LMBRD2	protein_coding	Active
chr12	104457954	104457955	NM_001316967	0	-	GLT8D2	protein_coding	Active
chr6	85473953	85473954	NM_001080508	0	-	TBX18	protein_coding	Active
chr2	202004997	202004998	NM_001202515	0	+	CFLAR	protein_coding	Active
chr12	59989820	59989821	NM_001270622	0	+	SLC16A7	protein_coding	Active
chr12	48745028	48745029	NM_001172682	0	-	ZNF641	protein_coding	Active
chr1	40505736	40505737	NM_001350479	0	+	CAP1	protein_coding	Active
chr11	119295694	119295695	NM_001311162	0	-	THY1	protein_coding	Active
chr7	99006600	99006601	NM_003910	0	+	BUD31	protein_coding	Active
chr1	215178884	215178885	NM_001017424	0	+	KCNK2	protein_coding	Active
chr3	47422471	47422472	NM_001304482	0	+	PTPN23	protein_coding	Active
chr6	131949378	131949379	NM_001270521	0	-	MED23	protein_coding	Active
chr11	82611644	82611645	NM_005040	0	-	PRCP	protein_coding	Active
chr19	56915693	56915694	NM_152478	0	+	ZNF583	protein_coding	Active
chr1	33283042	33283043	NM_001256121	0	+	S100PBP	protein_coding	Active
chr11	64647184	64647185	NM_001282444	0	-	EHD1	protein_coding	Active
chr3	196466727	196466728	NM_002577	0	+	PAK2	protein_coding	Active
chr16	28891363	28891364	NM_001286075	0	+	ATP2A1	protein_coding	Active
chr3	5021645	5021646	NR_037903	0	-	BHLHE40-AS1	antisense	Active
chr5	96519004	96519005	NM_018343	0	-	RIOK2	protein_coding	Active
chr16	22524843	22524844	NM_001135865	0	+	NPIPB5	protein_coding	Active
chr1	1510261	1510262	NM_014188	0	-	SSU72	protein_coding	Active
chr20	37064019	37064020	NR_152762	0	-	SNHG17	processed_transcript	Active
chr19	21688353	21688354	NM_001001415	0	+	ZNF429	protein_coding	Active
chr1	35497568	35497569	NM_007167	0	-	ZMYM6	protein_coding	Active
chr18	61637262	61637263	NM_001348367	0	+	SERPINB8	protein_coding	Active
chr17	14204366	14204367	NM_006041	0	+	HS3ST3B1	protein_coding	Active
chr8	42396938	42396939	NM_001135675	0	+	SMIM19	protein_coding	Active
chrY	2709622	2709623	NM_001008	0	+	RPS4Y1	protein_coding	Active
chr6	146056655	146056656	NM_001360057	0	-	EPM2A	protein_coding	Active
chr3	49170598	49170599	NM_002292	0	-	LAMB2	protein_coding	Active
chrX	24045302	24045303	NM_030624	0	-	KLHL15	protein_coding	Active
chr17	73401789	73401790	NM_203506	0	-	GRB2	protein_coding	Active
chr7	36429411	36429412	NM_001284301	0	+	ANLN	protein_coding	Active
chr11	63993729	63993730	NM_001128612	0	+	NUDT22	protein_coding	Active
chr15	63340517	63340518	NM_001330344	0	+	TPM1	protein_coding	Active
chr17	61678230	61678231	NM_016360	0	+	TACO1	protein_coding	Active
chr6	117996622	117996623	NM_138459	0	+	NUS1	protein_coding	Active
chr16	3019245	3019246	NM_001284511	0	+	PAQR4	protein_coding	Active
chr18	34409178	34409179	NM_001271956	0	-	TPGS2	protein_coding	Active
chr7	150759633	150759634	NM_001199693	0	+	SLC4A2	protein_coding	Active
chr19	56110892	56110893	NM_032836	0	-	FIZ1	protein_coding	Active
chr5	133702764	133702765	NM_001113575	0	-	CDKL3	protein_coding	Active
chr4	185570628	185570629	NM_001354777	0	-	CASP3	protein_coding	Active
chr4	103790049	103790050	NM_181890	0	-	UBE2D3	protein_coding	Active
chr20	54967392	54967393	NM_001323303	0	-	AURKA	protein_coding	Active
chr6	86352639	86352640	NM_001159673	0	-	SYNCRIP	protein_coding	Active
chr19	39138255	39138256	NM_001322033	0	+	ACTN4	protein_coding	Active
chr3	151987414	151987415	NR_027038	0	-	MBNL1-AS1	antisense	Active
chr2	234763211	234763212	NM_001282962	0	-	HJURP	protein_coding	Active
chr3	187930720	187930721	NM_005578	0	+	LPP	protein_coding	Active
chr9	26946987	26946988	NM_001099223	0	+	IFT74	protein_coding	Active
chr2	131099797	131099798	NM_001320304	0	+	IMP4	protein_coding	Active
chr11	66024764	66024765	NM_001134775	0	+	KLC2	protein_coding	Active
chr6	90348473	90348474	NM_020466	0	-	LYRM2	protein_coding	Active
chr4	120988012	120988013	NM_002358	0	-	MAD2L1	protein_coding	Active
chr7	134855577	134855578	NM_001305630	0	-	CYREN	protein_coding	Active
chr1	222763274	222763275	NM_001201536	0	-	TAF1A	protein_coding	Active
chr11	27723179	27723180	NM_170733	0	-	BDNF	protein_coding	Active
chr7	100210052	100210053	NM_001040098	0	+	MOSPD3	protein_coding	Active
chr19	18111940	18111941	NM_001025604	0	+	ARRDC2	protein_coding	Active
chr1	66797790	66797791	NM_001037339	0	+	PDE4B	protein_coding	Active
chr12	58138771	58138772	NM_001330168	0	+	TSPAN31	protein_coding	Active
chr12	49960221	49960222	NM_001012300	0	-	MCRS1	protein_coding	Active
chr11	126081586	126081587	NM_001144827	0	-	RPUSD4	protein_coding	Active
chr13	100153316	100153317	NR_133664	0	-	LINC00449	antisense	Active
chr19	13906273	13906274	NM_023072	0	+	ZSWIM4	protein_coding	Active
chr2	216300792	216300793	NM_001306129	0	-	FN1	protein_coding	Active
chr1	200639125	200639126	NM_001320181	0	-	DDX59	protein_coding	Active
chr6	26250834	26250835	NM_021018	0	-	HIST1H3F	protein_coding	Active
chrX	48455865	48455866	NM_001347217	0	+	WDR13	protein_coding	Active
chr10	93558047	93558048	NR_108071	0	-	TNKS2-AS1	antisense	Active
chr1	206680862	206680863	NM_182663	0	+	RASSF5	protein_coding	Active
chr1	36273224	36273225	NR_146062	0	+	AGO4	protein_coding	Active
chr16	75182948	75182949	NM_001318475	0	+	ZFP1	protein_coding	Active
chr12	54393902	54393903	NM_006897	0	+	HOXC9	protein_coding	Active
chr9	4662293	4662294	NM_203453	0	+	PLPP6	protein_coding	Active
chr4	57774041	57774042	NM_005612	0	+	REST	protein_coding	Active
chr12	107380943	107380944	NM_001033050	0	-	MTERF2	protein_coding	Active
chr1	21044509	21044510	NM_001122819	0	-	KIF17	protein_coding	Active
chrX	100645877	100645878	NM_021029	0	+	RPL36A	protein_coding	Active
chr6	133135707	133135708	NM_001016	0	+	RPS12	protein_coding	Active
chr8	100025493	100025494	NM_017890	0	+	VPS13B	protein_coding	Active
chr14	80678524	80678525	NM_001324462	0	-	DIO2	protein_coding	Active
chr9	135754197	135754198	NM_001317958	0	-	AK8	protein_coding	Active
chr4	77135192	77135193	NM_001242936	0	+	FAM47E	protein_coding	Active
chr12	98897632	98897633	NR_038383	0	-	LINC02453	lncRNA_HUGO	Active
chr5	138739775	138739776	NM_194296	0	-	SPATA24	protein_coding	Active
chr13	41886173	41886174	NM_001354073	0	-	MTRF1	protein_coding	Active
chr9	135906061	135906062	NM_001122823	0	+	GTF3C5	protein_coding	Active
chr6	114178513	114178514	NM_002356	0	+	MARCKS	protein_coding	Active
chr9	102861466	102861467	NM_001318381	0	+	INVS	protein_coding	Active
chr3	169490852	169490853	NM_001185118	0	+	MYNN	protein_coding	Active
chr7	65447300	65447301	NM_001284290	0	-	GUSB	protein_coding	Active
chr7	44887724	44887725	NM_138635	0	-	H2AFV	protein_coding	Active
chr4	100485234	100485235	NM_000253	0	+	MTTP	protein_coding	Active
chr4	8442451	8442452	NM_001101667	0	-	ACOX3	protein_coding	Active
chr6	38670951	38670952	NM_006708	0	-	GLO1	protein_coding	Active
chr18	32924430	32924431	NM_006965	0	-	ZNF24	protein_coding	Active
chr16	88636788	88636789	NM_001294340	0	+	ZC3H18	protein_coding	Active
chr19	40950281	40950282	NM_203344	0	-	SERTAD3	protein_coding	Active
chr4	134070444	134070445	NM_032961	0	+	PCDH10	protein_coding	Active
chr10	27443348	27443349	NM_001253866	0	-	YME1L1	protein_coding	Active
chr2	26568953	26568954	NM_033505	0	+	SELENOI	protein_coding	Active
chr15	66797420	66797421	NM_001287821	0	+	ZWILCH	protein_coding	Active
chr5	218296	218297	NM_145265	0	-	CCDC127	protein_coding	Active
chr6	26521933	26521934	NR_026790	0	+	HCG11	lincRNA	Active
chr14	74416636	74416637	NM_182480	0	+	COQ6	protein_coding	Active
chr10	97890378	97890379	NM_001330734	0	+	ZNF518A	protein_coding	Active
chr1	23810749	23810750	NM_001143778	0	-	ASAP3	protein_coding	Active
chr22	19467348	19467349	NM_001178010	0	+	CDC45	protein_coding	Active
chr19	57874802	57874803	NM_001355204	0	+	TRAPPC2B	protein_coding	Active
chr3	132378974	132378975	NM_032169	0	-	ACAD11	protein_coding	Active
chr2	200820458	200820459	NM_001039693	0	-	TYW5	protein_coding	Active
chr22	29999544	29999545	NM_000268	0	+	NF2	protein_coding	Active
chrX	153059629	153059630	NM_001204527	0	+	SSR4	protein_coding	Active
chr19	12886433	12886434	NM_001100176	0	-	HOOK2	protein_coding	Active
chr1	153588807	153588808	NM_020672	0	-	S100A14	protein_coding	Active
chr1	209825673	209825674	NM_001127641	0	-	LAMB3	protein_coding	Active
chr8	13372428	13372429	NM_182643	0	-	DLC1	protein_coding	Active
chr2	27719705	27719706	NM_001486	0	+	GCKR	protein_coding	Active
chr2	206547223	206547224	NM_003872	0	+	NRP2	protein_coding	Active
chr19	8478186	8478187	NM_001005415	0	+	2002-03-01	protein_coding	Active
chr21	18984003	18984004	NR_149073	0	+	BTG3-AS1	lncRNA_HUGO	Active
chr11	450279	450280	NM_001329544	0	+	PTDSS2	protein_coding	Active
chr1	249120483	249120484	NM_001322464	0	-	SH3BP5L	protein_coding	Active
chr4	146403485	146403486	NM_001354811	0	+	SMAD1	protein_coding	Active
chr22	24199186	24199187	NM_001282864	0	+	SLC2A11	protein_coding	Active
chr6	31514624	31514625	NR_037853	0	-	ATP6V1G2-DDX39B	protein_coding	Active
chr11	67033870	67033871	NM_001619	0	+	GRK2	protein_coding	Active
chr17	15903005	15903006	NM_001042697	0	-	ZSWIM7	protein_coding	Active
chr5	43120944	43120945	NM_001330704	0	+	ZNF131	protein_coding	Active
chr4	26321331	26321332	NM_005349	0	+	RBPJ	protein_coding	Active
chr10	16478941	16478942	NM_001001484	0	+	PTER	protein_coding	Active
chr17	7384720	7384721	NM_001102614	0	+	SLC35G6	protein_coding	Active
chr4	20253527	20253528	NM_001289135	0	+	SLIT2	protein_coding	Active
chr1	10003485	10003486	NM_022787	0	+	NMNAT1	protein_coding	Active
chr9	124030379	124030380	NM_001127662	0	+	GSN	protein_coding	Active
chr2	127413510	127413511	NM_001256584	0	+	GYPC	protein_coding	Active
chr1	32827843	32827844	NM_001167676	0	-	FAM229A	protein_coding	Active
chr6	30712326	30712327	NM_003897	0	-	IER3	protein_coding	Active
chr3	48936425	48936426	NM_000387	0	-	SLC25A20	protein_coding	Active
chr17	7835398	7835399	NM_001037144	0	+	CNTROB	protein_coding	Active
chr3	122920773	122920774	NM_012430	0	+	SEC22A	protein_coding	Active
chr11	9286872	9286873	NM_001243254	0	-	DENND5A	protein_coding	Active
chr22	29196559	29196560	NM_001079539	0	-	XBP1	protein_coding	Active
chr12	68042511	68042512	NM_003583	0	+	DYRK2	protein_coding	Active
chr1	153538305	153538306	NM_005978	0	-	S100A2	protein_coding	Active
chr12	115121968	115121969	NM_005996	0	-	TBX3	protein_coding	Active
chr16	67282774	67282775	NR_136665	0	+	SLC9A5	protein_coding	Active
chr15	55700573	55700574	NM_004748	0	-	CCPG1	protein_coding	Active
chr14	20929770	20929771	NM_001100814	0	-	PIP4P1	protein_coding	Active
chr8	59323822	59323823	NM_001077619	0	+	UBXN2B	protein_coding	Active
chr17	76183397	76183398	NM_001010982	0	+	AFMID	protein_coding	Active
chr16	88851627	88851628	NM_001142864	0	-	PIEZO1	protein_coding	Active
chr9	131534212	131534213	NM_006336	0	-	ZER1	protein_coding	Active
chr9	36258444	36258445	NM_001190383	0	-	GNE	protein_coding	Active
chr11	61100683	61100684	NM_001923	0	-	DDB1	protein_coding	Active
chr17	40714091	40714092	NM_001042529	0	+	COASY	protein_coding	Active
chr12	31743375	31743376	NM_001308339	0	-	DENND5B	protein_coding	Active
chr14	23775970	23775971	NM_004050	0	+	BCL2L2	protein_coding	Active
chr16	31519739	31519740	NM_022744	0	-	C16orf58	protein_coding	Active
chr4	2813945	2813946	NM_001145855	0	+	SH3BP2	protein_coding	Active
chr9	75766646	75766647	NM_000700	0	+	ANXA1	protein_coding	Active
chr11	118972784	118972785	NM_001382	0	-	DPAGT1	protein_coding	Active
chr1	118148603	118148604	NM_017709	0	+	FAM46C	protein_coding	Active
chr22	38054736	38054737	NM_020315	0	+	PDXP	protein_coding	Active
chr1	202778597	202778598	NM_001314042	0	-	KDM5B	protein_coding	Active
chr18	72917467	72917468	NM_001306093	0	-	ZADH2	protein_coding	Active
chr7	2802773	2802774	NM_001282440	0	-	GNA12	protein_coding	Active
chr19	59066369	59066370	NM_198426	0	-	CHMP2A	protein_coding	Active
chr6	71377473	71377474	NM_001044305	0	+	SMAP1	protein_coding	Active
chr2	27650656	27650657	NM_001321357	0	+	NRBP1	protein_coding	Active
chr5	138089510	138089511	NM_001323983	0	+	CTNNA1	protein_coding	Active
chr1	109940566	109940567	NM_002959	0	-	SORT1	protein_coding	Active
chr22	20377668	20377669	NM_001242313	0	+	TMEM191B	protein_coding	Active
chr17	46115167	46115168	NM_016429	0	-	COPZ2	protein_coding	Active
chr6	10412606	10412607	NM_001032280	0	-	TFAP2A	protein_coding	Active
chr3	14693252	14693253	NM_016474	0	+	CCDC174	protein_coding	Active
chr11	128563810	128563811	NM_001167681	0	+	FLI1	protein_coding	Active
chr5	43557194	43557195	NM_006451	0	-	PAIP1	protein_coding	Active
chr1	21606182	21606183	NM_001113347	0	-	ECE1	protein_coding	Active
chr22	37447775	37447776	NM_001282684	0	+	KCTD17	protein_coding	Active
chr22	38668669	38668670	NM_001195071	0	-	TMEM184B	protein_coding	Active
chr19	15218174	15218175	NM_001300910	0	+	SYDE1	protein_coding	Active
chr7	23286315	23286316	NM_001005340	0	+	GPNMB	protein_coding	Active
chr3	13590624	13590625	NM_001004019	0	+	FBLN2	protein_coding	Active
chr18	48556582	48556583	NM_005359	0	+	SMAD4	protein_coding	Active
chrX	47420498	47420499	NM_001256196	0	+	ARAF	protein_coding	Active
chr2	200322818	200322819	NM_001172509	0	-	SATB2	protein_coding	Active
chr9	108456805	108456806	NM_018112	0	+	TMEM38B	protein_coding	Active
chr15	101792136	101792137	NM_014918	0	-	CHSY1	protein_coding	Active
chr19	50353991	50353992	NM_001305108	0	+	PTOV1	protein_coding	Active
chr15	74753605	74753606	NR_038448	0	+	UBL7-AS1	antisense	Active
chr17	17184616	17184617	NM_001316354	0	-	COPS3	protein_coding	Active
chr17	79196788	79196789	NM_001009811	0	-	CEP131	protein_coding	Active
chr21	44497052	44497053	NM_001354006	0	-	CBSL	protein_coding	Active
chr11	124670299	124670300	NM_001308027	0	-	MSANTD2	protein_coding	Active
chr8	67687415	67687416	NM_013257	0	+	SGK3	protein_coding	Active
chr16	1877194	1877195	NM_001040427	0	-	HAGH	protein_coding	Active
chr19	58911569	58911570	NR_149054	0	+	LINC02560	lncRNA_HUGO	Active
chrX	23685644	23685645	NM_006406	0	+	PRDX4	protein_coding	Active
chr19	32896654	32896655	NM_001172774	0	+	DPY19L3	protein_coding	Active
chr10	3110818	3110819	NM_001242339	0	+	PFKP	protein_coding	Active
chr8	107072730	107072731	NR_125796	0	-	ZFPM2-AS1	lncRNA_HUGO	Active
chr6	143771917	143771918	NM_003630	0	+	PEX3	protein_coding	Active
chr9	131133597	131133598	NM_001135947	0	+	URM1	protein_coding	Active
chr11	61560084	61560085	NM_014206	0	-	TMEM258	protein_coding	Active
chr6	148830286	148830287	NM_001346509	0	+	SASH1	protein_coding	Active
chr3	25831562	25831563	NM_001145391	0	+	OXSM	protein_coding	Active
chr17	45899146	45899147	NM_145798	0	-	OSBPL7	protein_coding	Active
chr11	130732004	130732005	NR_125383	0	-	LINC02551	lncRNA_HUGO	Active
chr15	101142444	101142445	NM_001040616	0	-	LINS1	protein_coding	Active
chr12	111180782	111180783	NM_001244974	0	-	PPP1CC	protein_coding	Active
chr5	133561244	133561245	NM_001355019	0	-	PPP2CA	protein_coding	Active
chr11	59578344	59578345	NM_017840	0	-	MRPL16	protein_coding	Active
chr19	52551892	52551893	NM_001322284	0	-	ZNF432	protein_coding	Active
chr14	100841926	100841927	NM_004184	0	-	WARS	protein_coding	Active
chr17	3627196	3627197	NM_031965	0	+	HASPIN	protein_coding	Active
chr22	40573928	40573929	NM_001162501	0	+	TNRC6B	protein_coding	Active
chr1	10002980	10002981	NM_001297778	0	+	NMNAT1	protein_coding	Active
chr12	104532039	104532040	NM_006166	0	-	NFYB	protein_coding	Active
chr9	140317846	140317847	NM_001256067	0	+	NOXA1	protein_coding	Active
chr15	64455353	64455354	NM_000942	0	-	PPIB	protein_coding	Active
chr12	112280808	112280809	NR_015404	0	-	MAPKAPK5-AS1	lincRNA	Active
chr11	47279467	47279468	NM_001130101	0	+	NR1H3	protein_coding	Active
chr11	64885209	64885210	NM_014205	0	-	ZNHIT2	protein_coding	Active
chr1	85930888	85930889	NM_012137	0	-	DDAH1	protein_coding	Active
chr6	41703996	41703997	NM_001167827	0	-	TFEB	protein_coding	Active
chr14	23772056	23772057	NM_001276318	0	-	PPP1R3E	protein_coding	Active
chr12	54519854	54519855	NR_026656	0	+	LINC02381	lncRNA_HUGO	Active
chr11	62314331	62314332	NM_024060	0	-	AHNAK	protein_coding	Active
chr2	171784947	171784948	NM_001201428	0	+	GORASP2	protein_coding	Active
chr17	80275479	80275480	NM_006137	0	-	CD7	protein_coding	Active
chr12	69979461	69979462	NM_001198842	0	+	CCT2	protein_coding	Active
chr11	113185250	113185251	NR_147891	0	+	TTC12	protein_coding	Active
chr13	47127295	47127296	NM_001164213	0	+	LRCH1	protein_coding	Active
chr1	204121309	204121310	NM_001297760	0	-	ETNK2	protein_coding	Active
chrX	40036581	40036582	NM_001123383	0	-	BCOR	protein_coding	Active
chr12	57881735	57881736	NM_004990	0	+	MARS	protein_coding	Active
chr16	50300450	50300451	NM_001286057	0	+	ADCY7	protein_coding	Active
chr11	74660291	74660292	NM_014752	0	+	SPCS2	protein_coding	Active
chr14	38677203	38677204	NM_001049	0	+	SSTR1	protein_coding	Active
chr11	57508721	57508722	NM_001321335	0	+	SELENOH	protein_coding	Active
chr13	47371366	47371367	NM_001984	0	-	ESD	protein_coding	Active
chr19	46234150	46234151	NM_001080469	0	-	FBXO46	protein_coding	Active
chr16	69599868	69599869	NM_001113178	0	+	NFAT5	protein_coding	Active
chr7	156931654	156931655	NM_014671	0	+	UBE3C	protein_coding	Active
chr13	28712642	28712643	NM_175854	0	+	PAN3	protein_coding	Active
chr3	100120036	100120037	NM_001085451	0	+	LNP1	protein_coding	Active
chr7	43909144	43909145	NM_032014	0	-	MRPS24	protein_coding	Active
chr12	11324221	11324222	NM_001291314	0	-	PRH1	protein_coding	Active
chr11	5706338	5706339	NM_033034	0	-	TRIM5	protein_coding	Active
chr11	75526211	75526212	NM_003369	0	+	UVRAG	protein_coding	Active
chr10	124913759	124913760	NM_001007793	0	+	BUB3	protein_coding	Active
chr8	95732102	95732103	NM_181787	0	+	DPY19L4	protein_coding	Active
chr6	107780778	107780779	NM_020381	0	-	PDSS2	protein_coding	Active
chr10	70091767	70091768	NM_001322434	0	+	HNRNPH3	protein_coding	Active
chr9	131217433	131217434	NM_001351584	0	+	ODF2	protein_coding	Active
chr22	29075852	29075853	NM_001145418	0	-	TTC28	protein_coding	Active
chr14	64932216	64932217	NM_004857	0	+	AKAP5	protein_coding	Active
chr6	100016689	100016690	NM_001013399	0	-	CCNC	protein_coding	Active
chr11	62341459	62341460	NM_001404	0	-	EEF1G	protein_coding	Active
chr2	163200890	163200891	NM_001330270	0	+	GCA	protein_coding	Active
chr18	67872961	67872962	NM_001318520	0	-	RTTN	protein_coding	Active
chr2	200775978	200775979	NM_153689	0	+	C2orf69	protein_coding	Active
chr10	11653787	11653788	NM_014688	0	-	USP6NL	protein_coding	Active
chr14	38371328	38371329	NR_135286	0	-	LINC00517	antisense	Active
chr15	52121824	52121825	NM_014547	0	+	TMOD3	protein_coding	Active
chr16	29985187	29985188	NM_004783	0	+	TAOK2	protein_coding	Active
chr12	10365488	10365489	NM_031412	0	+	GABARAPL1	protein_coding	Active
chr4	89444951	89444952	NM_032906	0	-	PYURF	protein_coding	Active
chr16	70147528	70147529	NM_001322117	0	+	PDPR	protein_coding	Active
chr1	233431458	233431459	NM_014801	0	-	PCNX2	protein_coding	Active
chr4	48833059	48833060	NM_001079840	0	+	OCIAD1	protein_coding	Active
chr14	21944831	21944832	NM_001163380	0	-	RAB2B	protein_coding	Active
chr17	35766976	35766977	NM_001166105	0	+	TADA2A	protein_coding	Active
chr2	62081277	62081278	NM_001201543	0	-	FAM161A	protein_coding	Active
chr9	77703397	77703398	NM_012383	0	+	OSTF1	protein_coding	Active
chr6	43021682	43021683	NM_001168370	0	-	CUL7	protein_coding	Active
chr6	44095043	44095044	NM_001318768	0	-	MRPL14	protein_coding	Active
chr9	100684851	100684852	NM_001330725	0	-	TRMO	protein_coding	Active
chr7	106301633	106301634	NM_175884	0	-	CCDC71L	protein_coding	Active
chr1	1655858	1655859	NM_001291345	0	-	CDK11B	protein_coding	Active
chr2	232329204	232329205	NM_005381	0	-	NCL	protein_coding	Active
chr1	53793820	53793821	NM_001018054	0	-	LRP8	protein_coding	Active
chr12	19592607	19592608	NM_001114176	0	+	AEBP2	protein_coding	Active
chr7	111846461	111846462	NM_014705	0	-	DOCK4	protein_coding	Active
chr22	24059609	24059610	NR_024448	0	-	GUSBP11	processed_transcript	Active
chr18	42260862	42260863	NM_015559	0	+	SETBP1	protein_coding	Active
chr11	71710108	71710109	NM_005699	0	+	IL18BP	protein_coding	Active
chr3	44903400	44903401	NM_144638	0	+	TMEM42	protein_coding	Active
chr17	79885586	79885587	NM_002359	0	-	MAFG	protein_coding	Active
chr8	145050912	145050913	NM_000445	0	-	PLEC	protein_coding	Active
chr8	71520693	71520694	NM_001317804	0	-	TRAM1	protein_coding	Active
chr11	74699949	74699950	NM_006656	0	+	NEU3	protein_coding	Active
chr3	168864092	168864093	NM_001105077	0	-	MECOM	protein_coding	Active
chr11	73471137	73471138	NM_001243719	0	-	RAB6A	protein_coding	Active
chrX	62780974	62780975	NR_015353	0	-	LINC01278	lncRNA_HUGO	Active
chr1	214454564	214454565	NM_020197	0	+	SMYD2	protein_coding	Active
chr9	130213710	130213711	NM_000976	0	-	RPL12	protein_coding	Active
chr8	124253637	124253638	NM_032847	0	-	C8orf76	protein_coding	Active
chr6	42896867	42896868	NM_001318856	0	+	CNPY3-GNMT	protein_coding	Active
chr6	26018039	26018040	NM_005325	0	-	HIST1H1A	protein_coding	Active
chr12	1800246	1800247	NM_024551	0	+	ADIPOR2	protein_coding	Active
chr1	145470407	145470408	NM_001330685	0	-	POLR3GL	protein_coding	Active
chr18	12407894	12407895	NM_001142405	0	+	PRELID3A	protein_coding	Active
chr21	40177230	40177231	NM_001256295	0	+	ETS2	protein_coding	Active
chr22	38577915	38577916	NM_001199562	0	-	PLA2G6	protein_coding	Active
chr1	213031596	213031597	NM_014053	0	+	FLVCR1	protein_coding	Active
chr9	137544688	137544689	NR_138049	0	-	COL5A1-AS1	antisense	Active
chr1	9747631	9747632	NR_126366	0	-	PIK3CD-AS2	lncRNA_HUGO	Active
chr7	45026294	45026295	NR_003697	0	-	SNHG15	lincRNA	Active
chr2	220043430	220043431	NM_001321110	0	+	RETREG2	protein_coding	Active
chr19	53360901	53360902	NM_001008801	0	-	ZNF468	protein_coding	Active
chr16	87425800	87425801	NM_022818	0	+	MAP1LC3B	protein_coding	Active
chrX	114797057	114797058	NR_110383	0	-	PLS3-AS1	lncRNA_HUGO	Active
chr15	35280496	35280497	NM_014106	0	-	ZNF770	protein_coding	Active
chr7	55086713	55086714	NM_001346899	0	+	EGFR	protein_coding	Active
chr19	9929778	9929779	NM_001316936	0	-	FBXL12	protein_coding	Active
chr1	151254787	151254788	NM_001304763	0	+	ZNF687	protein_coding	Active
chr10	91011795	91011796	NM_000235	0	-	LIPA	protein_coding	Active
chr5	149737201	149737202	NM_000356	0	+	TCOF1	protein_coding	Active
chrX	51636697	51636698	NM_001005333	0	+	MAGED1	protein_coding	Active
chr5	90676113	90676114	NM_001329670	0	-	ARRDC3	protein_coding	Active
chrX	153237990	153237991	NM_003492	0	+	TMEM187	protein_coding	Active
chr7	44924983	44924984	NM_033224	0	-	PURB	protein_coding	Active
chr12	111806924	111806925	NM_001177996	0	-	PHETA1	protein_coding	Active
chr5	176936857	176936858	NM_001308236	0	-	DOK3	protein_coding	Active
chr2	54785530	54785531	NM_178313	0	+	SPTBN1	protein_coding	Active
chr19	8429010	8429011	NM_001039667	0	+	ANGPTL4	protein_coding	Active
chr6	7108085	7108086	NM_001003698	0	+	RREB1	protein_coding	Active
chr16	67204399	67204400	NM_001276307	0	+	NOL3	protein_coding	Active
chr2	55496383	55496384	NM_001321001	0	-	MTIF2	protein_coding	Active
chr6	32096016	32096017	NM_001136153	0	-	ATF6B	protein_coding	Active
chr20	3749034	3749035	NR_047675	0	-	C20orf27	protein_coding	Active
chr2	220436953	220436954	NM_002191	0	+	INHA	protein_coding	Active
chr12	120972131	120972132	NM_014868	0	+	RNF10	protein_coding	Active
chrX	54946995	54946996	NM_001039705	0	+	TRO	protein_coding	Active
chr10	128994421	128994422	NM_001039762	0	-	FAM196A	protein_coding	Active
chr17	40761357	40761358	NM_001070	0	+	TUBG1	protein_coding	Active
chr6	5004049	5004050	NR_126015	0	+	LYRM4-AS1	lncRNA_HUGO	Active
chr7	92463263	92463264	NM_001259	0	-	CDK6	protein_coding	Active
chr17	7788705	7788706	NM_001330111	0	-	NAA38	protein_coding	Active
chr16	67840554	67840555	NM_001320238	0	-	RANBP10	protein_coding	Active
chr2	27603310	27603311	NM_001201459	0	-	ZNF513	protein_coding	Active
chr16	69221049	69221050	NM_006750	0	+	SNTB2	protein_coding	Active
chr1	145516164	145516165	NM_003846	0	+	PEX11B	protein_coding	Active
chr20	44441214	44441215	NM_001281741	0	+	UBE2C	protein_coding	Active
chr17	8127360	8127361	NR_026951	0	-	LINC00324	lincRNA	Active
chr15	96876568	96876569	NM_001145157	0	+	NR2F2	protein_coding	Active
chr16	475667	475668	NM_014700	0	+	RAB11FIP3	protein_coding	Active
chr12	132434464	132434465	NM_015409	0	+	EP400	protein_coding	Active
chr11	77791264	77791265	NM_001204054	0	-	NDUFC2	protein_coding	Active
chr9	98784092	98784093	NR_024129	0	-	LINC00092	lincRNA	Active
chr16	29465821	29465822	NM_001014999	0	+	SLX1A	protein_coding	Active
chr19	11071597	11071598	NM_001128844	0	+	SMARCA4	protein_coding	Active
chr10	22605311	22605312	NM_001204062	0	+	COMMD3-BMI1	protein_coding	Active
chr19	57988937	57988938	NM_001024596	0	-	ZNF772	protein_coding	Active
chr16	31100129	31100130	NM_001039503	0	-	PRSS53	protein_coding	Active
chr5	74907300	74907301	NM_001276713	0	+	ANKDD1B	protein_coding	Active
chr17	42082031	42082032	NM_153006	0	+	NAGS	protein_coding	Active
chr7	107204958	107204959	NM_006348	0	-	COG5	protein_coding	Active
chr11	111473114	111473115	NM_015191	0	+	SIK2	protein_coding	Active
chr7	48128199	48128200	NM_001287426	0	+	UPP1	protein_coding	Active
chr3	37216380	37216381	NM_001348307	0	-	LRRFIP2	protein_coding	Active
chr8	110346349	110346350	NM_032869	0	-	NUDCD1	protein_coding	Active
chr16	48278077	48278078	NM_001348078	0	+	LONP2	protein_coding	Active
chrY	2369014	2369015	NM_145177	0	-	DHRSX	protein_coding	Active
chr10	106098250	106098251	NM_001272013	0	-	ITPRIP	protein_coding	Active
chr19	4400414	4400415	NM_001199944	0	-	SH3GL1	protein_coding	Active
chr2	209119181	209119182	NM_001282386	0	-	IDH1	protein_coding	Active
chr1	155023640	155023641	NR_040772	0	-	DCST1-AS1	lncRNA_HUGO	Active
chr2	224896194	224896195	NR_073116	0	-	SERPINE2	protein_coding	Active
chr12	58176527	58176528	NM_001172697	0	+	TSFM	protein_coding	Active
chr5	151151475	151151476	NM_005754	0	+	G3BP1	protein_coding	Active
chr5	69345349	69345350	NM_017411	0	+	SMN2	protein_coding	Active
chr11	124824016	124824017	NM_025004	0	+	CCDC15	protein_coding	Active
chr8	104153569	104153570	NR_027071	0	-	BAALC-AS2	lncRNA_HUGO	Active
chr2	136743253	136743254	NM_001293312	0	-	DARS	protein_coding	Active
chr2	1748318	1748319	NM_012293	0	-	PXDN	protein_coding	Active
chr3	37216705	37216706	NM_001282691	0	-	LRRFIP2	protein_coding	Active
chr1	111682837	111682838	NM_001349881	0	-	DRAM2	protein_coding	Active
chr2	122494502	122494503	NM_032390	0	-	NIFK	protein_coding	Active
chr3	184018368	184018369	NM_001278708	0	+	PSMD2	protein_coding	Active
chr2	237478379	237478380	NM_020311	0	+	ACKR3	protein_coding	Active
chr6	96025372	96025373	NM_024641	0	+	MANEA	protein_coding	Active
chr17	1420181	1420182	NM_001135642	0	-	INPP5K	protein_coding	Active
chr1	26146683	26146684	NM_019557	0	+	MTFR1L	protein_coding	Active
chr1	16346088	16346089	NM_001349682	0	-	HSPB7	protein_coding	Active
chr11	67210982	67210983	NM_020441	0	-	CORO1B	protein_coding	Active
chr1	32860061	32860062	NM_001143888	0	-	BSDC1	protein_coding	Active
chr7	35840595	35840596	NM_001011553	0	+	2007-09-01	protein_coding	Active
chr10	3214907	3214908	NM_001347729	0	-	PITRM1	protein_coding	Active
chr22	43547519	43547520	NM_000714	0	+	TSPO	protein_coding	Active
chr1	220701524	220701525	NM_001286124	0	+	MARK1	protein_coding	Active
chr19	36499694	36499695	NM_001039876	0	-	SYNE4	protein_coding	Active
chr2	201374816	201374817	NM_001321547	0	-	KCTD18	protein_coding	Active
chr4	56212387	56212388	NM_024592	0	+	SRD5A3	protein_coding	Active
chr11	10476665	10476666	NM_001025389	0	+	AMPD3	protein_coding	Active
chr19	36249043	36249044	NM_001039887	0	+	PROSER3	protein_coding	Active
chr14	89259095	89259096	NM_183387	0	-	EML5	protein_coding	Active
chr11	28129797	28129798	NM_001113528	0	+	METTL15	protein_coding	Active
chr7	17980130	17980131	NM_001350862	0	-	SNX13	protein_coding	Active
chr15	74286962	74286963	NM_001256676	0	-	STOML1	protein_coding	Active
chrX	23801274	23801275	NM_002970	0	+	SAT1	protein_coding	Active
chr16	2016823	2016824	NM_001348711	0	+	RNF151	protein_coding	Active
chr1	203595914	203595915	NM_001001396	0	+	ATP2B4	protein_coding	Active
chr11	57425215	57425216	NM_001142597	0	+	CLP1	protein_coding	Active
chr8	124287780	124287781	NR_037873	0	-	ZHX1	protein_coding	Active
chr6	52441999	52442000	NR_103446	0	+	TRAM2-AS1	lincRNA	Active
chr10	126150340	126150341	NM_001167880	0	+	LHPP	protein_coding	Active
chr1	93427078	93427079	NM_001252273	0	-	FAM69A	protein_coding	Active
chr5	43313398	43313399	NM_001330663	0	-	HMGCS1	protein_coding	Active
chr10	120938376	120938377	NM_001302272	0	-	PRDX3	protein_coding	Active
chr3	52719865	52719866	NM_001350075	0	-	PBRM1	protein_coding	Active
chr12	56710131	56710132	NM_014255	0	-	CNPY2	protein_coding	Active
chr12	32112352	32112353	NM_018169	0	+	KIAA1551	protein_coding	Active
chr16	2098202	2098203	NM_001318832	0	+	TSC2	protein_coding	Active
chr17	1173857	1173858	NM_001164405	0	+	BHLHA9	protein_coding	Active
chr7	141438406	141438407	NM_001256510	0	+	SSBP1	protein_coding	Active
chr6	43139032	43139033	NM_003131	0	+	SRF	protein_coding	Active
chr22	18111587	18111588	NM_001039366	0	-	ATP6V1E1	protein_coding	Active
chr10	12084839	12084840	NM_015542	0	-	UPF2	protein_coding	Active
chr1	209848669	209848670	NM_015714	0	+	G0S2	protein_coding	Active
chr6	83903011	83903012	NM_001199918	0	-	PGM3	protein_coding	Active
chr1	53793904	53793905	NR_131923	0	+	LINC01771	lncRNA_HUGO	Active
chr12	56121571	56121572	NM_001257401	0	-	CD63	protein_coding	Active
chr16	67207755	67207756	NM_001185057	0	+	NOL3	protein_coding	Active
chr2	39347603	39347604	NM_005633	0	-	SOS1	protein_coding	Active
chr16	31191430	31191431	NM_001170634	0	+	FUS	protein_coding	Active
chr12	122985619	122985620	NM_001350935	0	-	ZCCHC8	protein_coding	Active
chr12	7342957	7342958	NM_000319	0	+	PEX5	protein_coding	Active
chr3	48885369	48885370	NR_109996	0	+	PRKAR2A-AS1	antisense	Active
chr15	83316520	83316521	NR_046096	0	+	CPEB1-AS1	lncRNA_HUGO	Active
chr3	121554026	121554027	NM_001320041	0	+	EAF2	protein_coding	Active
chr17	28619183	28619184	NM_000386	0	-	BLMH	protein_coding	Active
chr14	105956519	105956520	NM_001134877	0	+	TEDC1	protein_coding	Active
chr11	65363466	65363467	NM_005714	0	-	KCNK7	protein_coding	Active
chr15	42783394	42783395	NM_001284307	0	-	ZNF106	protein_coding	Active
chr9	139247508	139247509	NM_001145639	0	+	GPSM1	protein_coding	Active
chr15	40861491	40861492	NM_001286407	0	+	RPUSD2	protein_coding	Active
chr5	76011867	76011868	NM_001311313	0	+	F2R	protein_coding	Active
chr2	44586887	44586888	NM_001042385	0	-	PREPL	protein_coding	Active
chr9	129885043	129885044	NM_012098	0	-	ANGPTL2	protein_coding	Active
chr1	182558393	182558394	NM_021133	0	-	RNASEL	protein_coding	Active
chr7	39605974	39605975	NM_001282446	0	+	YAE1D1	protein_coding	Active
chrY	15815446	15815447	NM_004202	0	+	TMSB4Y	protein_coding	Active
chr1	150039724	150039725	NM_001279354	0	+	VPS45	protein_coding	Active
chr1	155579960	155579961	NM_001256532	0	+	MSTO1	protein_coding	Active
chr7	44078647	44078648	NR_072981	0	+	LINC00957	lincRNA	Active
chr1	29063451	29063452	NM_001172828	0	+	YTHDF2	protein_coding	Active
chr7	91763876	91763877	NR_122109	0	+	CYP51A1-AS1	lncRNA_HUGO	Active
chr19	30156326	30156327	NM_024310	0	+	PLEKHF1	protein_coding	Active
chr15	72490135	72490136	NM_001012642	0	-	GRAMD2A	protein_coding	Active
chr19	12721731	12721732	NM_153358	0	+	ZNF791	protein_coding	Active
chr4	39699663	39699664	NM_001111112	0	+	UBE2K	protein_coding	Active
chr1	19578074	19578075	NM_016183	0	+	MRTO4	protein_coding	Active
chr12	52347163	52347164	NM_020327	0	+	ACVR1B	protein_coding	Active
chr7	139044591	139044592	NM_001270643	0	+	LUC7L2	protein_coding	Active
chr11	62446588	62446589	NM_001286077	0	-	UBXN1	protein_coding	Active
chr19	52597523	52597524	NM_001352299	0	-	ZNF841	protein_coding	Active
chr6	111136518	111136519	NM_001300960	0	-	CDK19	protein_coding	Active
chr8	27472327	27472328	NM_001831	0	-	CLU	protein_coding	Active
chr20	48937878	48937879	NR_109950	0	-	LINC01271	lncRNA_HUGO	Active
chr10	1034348	1034349	NM_012341	0	+	GTPBP4	protein_coding	Active
chr2	172544181	172544182	NM_001271785	0	+	DYNC1I2	protein_coding	Active
chr20	35202956	35202957	NM_001199515	0	+	TGIF2	protein_coding	Active
chr10	126849629	126849630	NM_001083914	0	-	CTBP2	protein_coding	Active
chr9	30143	30144	NR_036267	0	+	MIR1302-10	lincRNA	Active
chr20	36661947	36661948	NM_021215	0	+	RPRD1B	protein_coding	Active
chr2	208104534	208104535	NR_146555	0	+	MYOSLID	lncRNA_HUGO	Active
chr4	5711274	5711275	NM_001166136	0	-	EVC2	protein_coding	Active
chr17	21030240	21030241	NM_015510	0	+	DHRS7B	protein_coding	Active
chr1	182361340	182361341	NM_001033044	0	-	GLUL	protein_coding	Active
chr12	123717784	123717785	NM_022782	0	-	MPHOSPH9	protein_coding	Active
chr19	11266487	11266488	NM_001317031	0	-	SPC24	protein_coding	Active
chr11	77757236	77757237	NM_001282406	0	-	KCTD14	protein_coding	Active
chr12	77272819	77272820	NM_001300965	0	-	CSRP2	protein_coding	Active
chr1	110950430	110950431	NR_102697	0	+	LAMTOR5-AS1	antisense	Active
chr19	40732596	40732597	NM_024877	0	-	CNTD2	protein_coding	Active
chrX	100914875	100914876	NM_001282231	0	-	ARMCX2	protein_coding	Active
chr6	168227670	168227671	NM_001207008	0	+	AFDN	protein_coding	Active
chr2	46844250	46844251	NM_002643	0	-	PIGF	protein_coding	Active
chr9	33001638	33001639	NM_001195248	0	-	APTX	protein_coding	Active
chr5	138775213	138775214	NM_152686	0	-	DNAJC18	protein_coding	Active
chr17	58156291	58156292	NM_022070	0	-	HEATR6	protein_coding	Active
chr2	69240275	69240276	NM_032208	0	+	ANTXR1	protein_coding	Active
chr6	28324047	28324048	NM_001135215	0	-	ZSCAN31	protein_coding	Active
chrX	49687224	49687225	NM_001127898	0	+	CLCN5	protein_coding	Active
chr2	220071505	220071506	NM_001270998	0	+	ZFAND2B	protein_coding	Active
chr3	158288952	158288953	NM_001130156	0	+	MLF1	protein_coding	Active
chr2	145090100	145090101	NM_001164629	0	-	GTDC1	protein_coding	Active
chr16	87525459	87525460	NM_015144	0	-	ZCCHC14	protein_coding	Active
chr18	68002674	68002675	NR_126336	0	+	LINC01909	lncRNA_HUGO	Active
chr11	85430392	85430393	NM_001162952	0	-	SYTL2	protein_coding	Active
chr7	30029733	30029734	NM_001145513	0	-	SCRN1	protein_coding	Active
chr16	30389632	30389633	NM_001214906	0	+	ZNF48	protein_coding	Active
chr19	49866986	49866987	NM_001197302	0	+	DKKL1	protein_coding	Active
chr16	28889808	28889809	NM_004320	0	+	ATP2A1	protein_coding	Active
chr11	96076343	96076344	NM_032427	0	-	MAML2	protein_coding	Active
chr11	47430045	47430046	NM_001128225	0	+	SLC39A13	protein_coding	Active
chr8	19171486	19171487	NM_001174159	0	+	SH2D4A	protein_coding	Active
chr11	108338257	108338258	NM_001330368	0	-	C11orf65	protein_coding	Active
chr16	86588840	86588841	NM_001159377	0	-	MTHFSD	protein_coding	Active
chr14	74417116	74417117	NM_152445	0	-	FAM161B	protein_coding	Active
chr17	33448597	33448598	NM_017559	0	+	FNDC8	protein_coding	Active
chr17	5389549	5389550	NM_001304777	0	-	DERL2	protein_coding	Active
chr15	91411821	91411822	NM_002569	0	+	FURIN	protein_coding	Active
chr17	73083821	73083822	NM_001271765	0	+	SLC16A5	protein_coding	Active
chr7	73507485	73507486	NM_001204426	0	+	LIMK1	protein_coding	Active
chr12	56122265	56122266	NM_001257391	0	-	CD63	protein_coding	Active
chrX	95939661	95939662	NM_006729	0	+	DIAPH2	protein_coding	Active
chr21	40685832	40685833	NR_111942	0	+	BRWD1-AS2	lncRNA_HUGO	Active
chr10	60028861	60028862	NM_018464	0	+	CISD1	protein_coding	Active
chr16	88520013	88520014	NM_153813	0	+	ZFPM1	protein_coding	Active
chr19	19431320	19431321	NM_172231	0	-	SUGP1	protein_coding	Active
chr15	102285940	102285941	NM_001321552	0	-	LOC100128108	protein_coding	Active
chr2	214148932	214148933	NM_001242575	0	-	LOC100130451	protein_coding	Active
chr1	109825789	109825790	NM_001005290	0	-	PSRC1	protein_coding	Active
chr1	9352940	9352941	NM_025106	0	+	SPSB1	protein_coding	Active
chr14	35873959	35873960	NM_020529	0	-	NFKBIA	protein_coding	Active
chr9	140119086	140119087	NM_199001	0	+	CYSRT1	protein_coding	Active
chr7	130598222	130598223	NR_109780	0	+	LINC00513	lncRNA_HUGO	Active
chr16	29802033	29802034	NM_001256269	0	+	KIF22	protein_coding	Active
chr19	56186560	56186561	NM_001130072	0	+	EPN1	protein_coding	Active
chr16	57481336	57481337	NM_020312	0	+	COQ9	protein_coding	Active
chr3	101395273	101395274	NR_024407	0	+	ZBTB11-AS1	antisense	Active
chr14	51026742	51026743	NM_015915	0	+	ATL1	protein_coding	Active
chr2	179316162	179316163	NM_001042702	0	+	PJVK	protein_coding	Active
chr19	59070342	59070343	NM_003969	0	-	UBE2M	protein_coding	Active
chr6	83903031	83903032	NM_001322335	0	+	RWDD2A	protein_coding	Active
chr1	111991742	111991743	NM_001688	0	+	ATP5PB	protein_coding	Active
chr15	78441718	78441719	NM_005530	0	+	IDH3A	protein_coding	Active
chr20	3663336	3663337	NM_001282447	0	-	ADAM33	protein_coding	Active
chr16	3355438	3355439	NM_033208	0	-	TIGD7	protein_coding	Active
chr12	42632169	42632170	NM_001190977	0	-	YAF2	protein_coding	Active
chr5	77944647	77944648	NM_005779	0	-	LHFPL2	protein_coding	Active
chr2	128785693	128785694	NM_001330299	0	-	SAP130	protein_coding	Active
chr19	48673948	48673949	NM_199341	0	+	ZSWIM9	protein_coding	Active
chrX	55024966	55024967	NM_001271805	0	-	PFKFB1	protein_coding	Active
chr8	38325362	38325363	NM_001174065	0	-	FGFR1	protein_coding	Active
chr3	49726931	49726932	NM_022064	0	+	RNF123	protein_coding	Active
chr6	74363736	74363737	NM_012434	0	-	SLC17A5	protein_coding	Active
chr19	54693732	54693733	NM_001146056	0	-	MBOAT7	protein_coding	Active
chr2	9771183	9771184	NM_006826	0	-	YWHAQ	protein_coding	Active
chr19	49458116	49458117	NM_001291428	0	+	BAX	protein_coding	Active
chr10	104503726	104503727	NM_001083913	0	+	WBP1L	protein_coding	Active
chr20	388693	388694	NM_001323956	0	+	RBCK1	protein_coding	Active
chr17	40975896	40975897	NM_001313999	0	-	BECN1	protein_coding	Active
chr8	12043244	12043245	NR_146925	0	+	FAM85A	antisense	Active
chr13	77566058	77566059	NM_006493	0	+	CLN5	protein_coding	Active
chr1	109969107	109969108	NM_001199774	0	-	PSMA5	protein_coding	Active
chr3	42814744	42814745	NM_144719	0	-	CCDC13	protein_coding	Active
chr12	51419923	51419924	NM_001174129	0	-	SLC11A2	protein_coding	Active
chrX	102943085	102943086	NM_001142419	0	-	MORF4L2	protein_coding	Active
chr3	8810917	8810918	NM_001354655	0	-	OXTR	protein_coding	Active
chr10	23728197	23728198	NM_001145373	0	+	OTUD1	protein_coding	Active
chr1	19578052	19578053	NM_001271427	0	-	EMC1	protein_coding	Active
chr17	48450580	48450581	NM_001166131	0	+	EME1	protein_coding	Active
chr16	11350038	11350039	NM_003745	0	-	SOCS1	protein_coding	Active
chr14	23299091	23299092	NM_001318870	0	+	MRPL52	protein_coding	Active
chr1	53018761	53018762	NM_001009881	0	-	ZCCHC11	protein_coding	Active
chr17	7486964	7486965	NM_001330073	0	+	MPDU1	protein_coding	Active
chr7	112726392	112726393	NM_001146266	0	-	GPR85	protein_coding	Active
chr16	333136	333137	NM_006849	0	+	PDIA2	protein_coding	Active
chr1	46153846	46153847	NM_016486	0	+	TMEM69	protein_coding	Active
chr12	50236911	50236912	NM_181708	0	-	BCDIN3D	protein_coding	Active
chr20	32581457	32581458	NM_007367	0	+	RALY	protein_coding	Active
chr12	95867821	95867822	NM_001317182	0	+	METAP2	protein_coding	Active
chr11	33278217	33278218	NM_001278163	0	+	HIPK3	protein_coding	Active
chr7	27213954	27213955	NM_018951	0	-	HOXA10	protein_coding	Active
chr20	3218372	3218373	NM_032034	0	-	SLC4A11	protein_coding	Active
chr1	20812727	20812728	NM_018584	0	-	CAMK2N1	protein_coding	Active
chr10	73079009	73079010	NM_001174098	0	+	SLC29A3	protein_coding	Active
chr17	80709939	80709940	NM_005993	0	+	TBCD	protein_coding	Active
chr1	231376932	231376933	NM_001300830	0	-	C1orf131	protein_coding	Active
chr17	27224753	27224754	NM_001330170	0	-	FLOT2	protein_coding	Active
chr5	122372424	122372425	NM_000943	0	-	PPIC	protein_coding	Active
chr7	73256854	73256855	NM_152559	0	-	METTL27	protein_coding	Active
chr9	125027142	125027143	NM_033117	0	-	RBM18	protein_coding	Active
chr18	18691811	18691812	NM_005406	0	-	ROCK1	protein_coding	Active
chr15	32907344	32907345	NM_001286479	0	+	ARHGAP11A	protein_coding	Active
chr19	17448325	17448326	NM_001128855	0	+	GTPBP3	protein_coding	Active
chr6	44094650	44094651	NM_001318792	0	+	TMEM63B	protein_coding	Active
chr7	54826938	54826939	NM_001012456	0	-	SEC61G	protein_coding	Active
chr1	240255184	240255185	NM_001305424	0	+	FMN2	protein_coding	Active
chrY	21237888	21237889	NR_125736	0	-	TTTY14	lincRNA	Active
chr11	123066012	123066013	NM_024769	0	-	CLMP	protein_coding	Active
chr8	93978264	93978265	NM_001191035	0	-	TRIQK	protein_coding	Active
chr8	121824308	121824309	NM_021021	0	-	SNTB1	protein_coding	Active
chr6	28411278	28411279	NM_001012455	0	-	ZSCAN23	protein_coding	Active
chr6	35995453	35995454	NM_001315	0	+	MAPK14	protein_coding	Active
chr11	67141647	67141648	NM_001166212	0	-	CLCF1	protein_coding	Active
chr17	16118873	16118874	NM_006311	0	-	NCOR1	protein_coding	Active
chr3	37217850	37217851	NM_001134369	0	-	LRRFIP2	protein_coding	Active
chr16	1031597	1031598	NM_001352017	0	-	LMF1	protein_coding	Active
chr17	37824705	37824706	NM_002686	0	+	PNMT	protein_coding	Active
chr19	50887579	50887580	NM_001256849	0	+	POLD1	protein_coding	Active
chr15	50646370	50646371	NR_024490	0	+	GABPB1-AS1	processed_transcript	Active
chr5	158634833	158634834	NM_144726	0	-	RNF145	protein_coding	Active
chr1	161087861	161087862	NM_001185092	0	+	NIT1	protein_coding	Active
chr17	75084724	75084725	NR_027058	0	+	SNHG20	lncRNA_HUGO	Active
chr5	179247841	179247842	NM_003900	0	+	SQSTM1	protein_coding	Active
chr2	37458773	37458774	NR_146405	0	+	NDUFAF7	protein_coding	Active
chr3	196230638	196230639	NM_152617	0	-	RNF168	protein_coding	Active
chr1	153600872	153600873	NM_006271	0	+	S100A1	protein_coding	Active
chr7	77427746	77427747	NM_032936	0	-	TMEM60	protein_coding	Active
chr9	90112595	90112596	NM_001288730	0	+	DAPK1	protein_coding	Active
chr2	27273131	27273132	NR_046730	0	-	AGBL5-AS1	antisense	Active
chr15	25684202	25684203	NM_000462	0	-	UBE3A	protein_coding	Active
chr14	39572343	39572344	NR_146545	0	+	SEC23A-AS1	lncRNA_HUGO	Active
chr13	98086474	98086475	NM_021033	0	+	RAP2A	protein_coding	Active
chr14	53162648	53162649	NM_014584	0	-	ERO1A	protein_coding	Active
chr8	61429468	61429469	NM_001242644	0	+	RAB2A	protein_coding	Active
chr17	79818543	79818544	NM_000918	0	-	P4HB	protein_coding	Active
chr17	80674581	80674582	NM_024619	0	+	FN3KRP	protein_coding	Active
chr17	36831186	36831187	NM_001130677	0	-	EPOP	protein_coding	Active
chr20	5987312	5987313	NM_001323564	0	+	CRLS1	protein_coding	Active
chr5	131705400	131705401	NM_001308122	0	+	SLC22A5	protein_coding	Active
chr4	113558119	113558120	NM_001267039	0	+	LARP7	protein_coding	Active
chr12	498515	498516	NM_001130147	0	+	CCDC77	protein_coding	Active
chr1	150254942	150254943	NM_001300838	0	+	CIART	protein_coding	Active
chr7	99063823	99063824	NM_001198879	0	-	ATP5MF-PTCD1	protein_coding	Active
chr19	54371118	54371119	NM_001020819	0	+	MYADM	protein_coding	Active
chr22	39928859	39928860	NM_194326	0	-	RPS19BP1	protein_coding	Active
chr7	128095883	128095884	NM_001098786	0	+	HILPDA	protein_coding	Active
chr17	7154994	7154995	NM_001143775	0	-	CTDNEP1	protein_coding	Active
chr22	46440747	46440748	NR_027036	0	-	LINC00899	processed_transcript	Active
chr15	67813521	67813522	NM_001143936	0	+	C15orf61	protein_coding	Active
chr13	50069745	50069746	NM_001040443	0	+	PHF11	protein_coding	Active
chr6	75953643	75953644	NM_001865	0	-	COX7A2	protein_coding	Active
chr11	63742078	63742079	NM_004074	0	+	COX8A	protein_coding	Active
chr2	242498145	242498146	NM_032515	0	+	BOK	protein_coding	Active
chr16	67233027	67233028	NM_024712	0	+	ELMO3	protein_coding	Active
chr16	2521499	2521500	NM_006181	0	+	NTN3	protein_coding	Active
chr2	198318146	198318147	NM_001320818	0	+	COQ10B	protein_coding	Active
chr10	44101854	44101855	NM_001318140	0	+	ZNF485	protein_coding	Active
chr3	15839690	15839691	NM_001195098	0	-	ANKRD28	protein_coding	Active
chr3	184429835	184429836	NM_022149	0	-	MAGEF1	protein_coding	Active
chr1	200638863	200638864	NM_001349799	0	-	DDX59	protein_coding	Active
chr8	145690848	145690849	NM_032687	0	-	CYHR1	protein_coding	Active
chr17	61777518	61777519	NM_030576	0	-	LIMD2	protein_coding	Active
chr12	46123491	46123492	NM_152641	0	+	ARID2	protein_coding	Active
chr2	17935426	17935427	NM_001130009	0	+	GEN1	protein_coding	Active
chrX	100663000	100663001	NM_000169	0	-	GLA	protein_coding	Active
chr10	28822420	28822421	NM_016628	0	+	WAC	protein_coding	Active
chr22	50964033	50964034	NM_005138	0	-	SCO2	protein_coding	Active
chr3	14444075	14444076	NM_001134367	0	+	SLC6A6	protein_coding	Active
chr19	14247439	14247440	NM_018154	0	-	ASF1B	protein_coding	Active
chr11	62559485	62559486	NM_001080501	0	-	TMEM223	protein_coding	Active
chr5	130506606	130506607	NM_001293735	0	+	LYRM7	protein_coding	Active
chr14	24615854	24615855	NM_002818	0	-	PSME2	protein_coding	Active
chr17	40169593	40169594	NM_001001349	0	+	NKIRAS2	protein_coding	Active
chr22	46067677	46067678	NM_001167621	0	+	ATXN10	protein_coding	Active
chr17	47755524	47755525	NM_001007226	0	-	SPOP	protein_coding	Active
chr2	241938254	241938255	NM_001080437	0	+	SNED1	protein_coding	Active
chr5	122110690	122110691	NM_001278199	0	+	SNX2	protein_coding	Active
chr3	127872756	127872757	NM_001319086	0	-	RUVBL1	protein_coding	Active
chr9	88556443	88556444	NM_001321882	0	+	NAA35	protein_coding	Active
chrY	16635625	16635626	NM_014893	0	+	NLGN4Y	protein_coding	Active
chr4	164415672	164415673	NM_018352	0	+	TMA16	protein_coding	Active
chr10	73724119	73724120	NM_004273	0	+	CHST3	protein_coding	Active
chr15	67547137	67547138	NM_001031715	0	+	IQCH	protein_coding	Active
chr15	90456221	90456222	NM_001199058	0	-	C15orf38-AP3S2	protein_coding	Active
chr10	91174324	91174325	NM_012420	0	+	IFIT5	protein_coding	Active
chr12	109027669	109027670	NM_003006	0	-	SELPLG	protein_coding	Active
chrX	133594174	133594175	NM_000194	0	+	HPRT1	protein_coding	Active
chr1	33647670	33647671	NM_018207	0	-	TRIM62	protein_coding	Active
chr18	46475702	46475703	NM_001190822	0	-	SMAD7	protein_coding	Active
chr12	53689234	53689235	NM_002624	0	+	PFDN5	protein_coding	Active
chr7	108210188	108210189	NM_012328	0	+	DNAJB9	protein_coding	Active
chr12	96429438	96429439	NM_000895	0	-	LTA4H	protein_coding	Active
chr9	91933387	91933388	NM_001282688	0	+	SECISBP2	protein_coding	Active
chr8	144911555	144911556	NM_001271096	0	-	PUF60	protein_coding	Active
chr4	175204827	175204828	NM_001040157	0	+	CEP44	protein_coding	Active
chr8	143695832	143695833	NM_015193	0	-	ARC	protein_coding	Active
chr7	18535884	18535885	NM_178425	0	+	HDAC9	protein_coding	Active
chr1	150122775	150122776	NM_001304723	0	+	PLEKHO1	protein_coding	Active
chr3	156271913	156271914	NM_001308205	0	-	SSR3	protein_coding	Active
chr17	8280028	8280029	NM_001304947	0	-	KRBA2	protein_coding	Active
chr14	101292444	101292445	NR_046470	0	+	MEG3	lincRNA	Active
chrX	40506818	40506819	NM_144970	0	-	CXorf38	protein_coding	Active
chr1	227751219	227751220	NR_102302	0	+	ZNF678	protein_coding	Active
chr11	320913	320914	NM_021034	0	-	IFITM3	protein_coding	Active
chr11	43702142	43702143	NM_016142	0	+	HSD17B12	protein_coding	Active
chr17	2207236	2207237	NM_001304803	0	+	SRR	protein_coding	Active
chr9	27573490	27573491	NM_018325	0	-	C9orf72	protein_coding	Active
chr13	114631963	114631964	NR_047495	0	-	LINC00565	lincRNA	Active
chr20	10199650	10199651	NM_001322902	0	+	SNAP25	protein_coding	Active
chr17	18161869	18161870	NM_001256264	0	-	FLII	protein_coding	Active
chr11	44087728	44087729	NM_001127219	0	+	ACCS	protein_coding	Active
chr2	189156395	189156396	NM_001252668	0	+	GULP1	protein_coding	Active
chr4	142054615	142054616	NM_020724	0	-	RNF150	protein_coding	Active
chr10	76969911	76969912	NM_001184823	0	+	VDAC2	protein_coding	Active
chr19	36980336	36980337	NM_032838	0	-	ZNF566	protein_coding	Active
chr14	75745480	75745481	NM_005252	0	+	FOS	protein_coding	Active
chr20	62612430	62612431	NM_012469	0	+	PRPF6	protein_coding	Active
chr21	38639832	38639833	NM_006052	0	-	VPS26C	protein_coding	Active
chr15	75748123	75748124	NM_001145357	0	-	SIN3A	protein_coding	Active
chr19	1905212	1905213	NM_001329539	0	+	SCAMP4	protein_coding	Active
chr1	155293635	155293636	NR_145425	0	-	RUSC1-AS1	antisense	Active
chr19	37407230	37407231	NM_001204838	0	+	ZNF568	protein_coding	Active
chr5	68530621	68530622	NM_001324069	0	+	CDK7	protein_coding	Active
chr20	36156332	36156333	NM_001167820	0	-	BLCAP	protein_coding	Active
chr7	92861652	92861653	NM_001257998	0	+	VPS50	protein_coding	Active
chr19	4182302	4182303	NM_001321064	0	-	SIRT6	protein_coding	Active
chr6	70507048	70507049	NM_018368	0	-	LMBRD1	protein_coding	Active
chr11	126872804	126872805	NR_040078	0	+	KIRREL3-AS3	antisense	Active
chr8	120845073	120845074	NM_003184	0	-	TAF2	protein_coding	Active
chr9	100174301	100174302	NM_001302884	0	+	TDRD7	protein_coding	Active
chr9	102861333	102861334	NM_015051	0	-	ERP44	protein_coding	Active
chr16	19125253	19125254	NM_001034841	0	+	ITPRIPL2	protein_coding	Active
chr7	101459183	101459184	NM_001202544	0	+	CUX1	protein_coding	Active
chr19	47634079	47634080	NM_001145713	0	+	SAE1	protein_coding	Active
chr14	103523741	103523742	NM_006035	0	-	CDC42BPB	protein_coding	Active
chr1	219347172	219347173	NM_001300769	0	+	LYPLAL1	protein_coding	Active
chr9	17578951	17578952	NM_003026	0	+	SH3GL2	protein_coding	Active
chr2	86668270	86668271	NM_018433	0	+	KDM3A	protein_coding	Active
chr3	23958588	23958589	NM_001253380	0	+	RPL15	protein_coding	Active
chr13	48669276	48669277	NM_001270629	0	-	MED4	protein_coding	Active
chr20	327369	327370	NM_001323679	0	+	NRSN2	protein_coding	Active
chrX	10588673	10588674	NM_000381	0	-	MID1	protein_coding	Active
chr13	37633849	37633850	NM_001014286	0	-	SUPT20H	protein_coding	Active
chr6	27782517	27782518	NM_021066	0	-	HIST1H2AJ	protein_coding	Active
chr12	53574429	53574430	NM_015989	0	-	CSAD	protein_coding	Active
chr3	157823951	157823952	NM_001163678	0	-	SHOX2	protein_coding	Active
chr17	38137020	38137021	NM_002809	0	+	PSMD3	protein_coding	Active
chr2	220408486	220408487	NM_024536	0	-	CHPF	protein_coding	Active
chr4	106395226	106395227	NM_006903	0	-	PPA2	protein_coding	Active
chr11	66360553	66360554	NM_018219	0	-	CCDC87	protein_coding	Active
chr1	151148546	151148547	NM_013353	0	-	TMOD4	protein_coding	Active
chr1	40916336	40916337	NM_023070	0	+	ZFP69B	protein_coding	Active
chr1	46805848	46805849	NM_199044	0	+	NSUN4	protein_coding	Active
chr19	54960339	54960340	NM_052925	0	+	LENG8	protein_coding	Active
chr11	128392295	128392296	NM_001330451	0	-	ETS1	protein_coding	Active
chr19	41770263	41770264	NM_001321208	0	+	HNRNPUL1	protein_coding	Active
chr13	26795893	26795894	NM_183044	0	-	RNF6	protein_coding	Active
chr2	180129349	180129350	NM_178123	0	-	SESTD1	protein_coding	Active
chr1	33815498	33815499	NM_004427	0	-	PHC2	protein_coding	Active
chr1	25664788	25664789	NM_014313	0	+	TMEM50A	protein_coding	Active
chr1	149804220	149804221	NM_001034077	0	+	HIST2H4B	protein_coding	Active
chr9	111882224	111882225	NM_032012	0	-	TMEM245	protein_coding	Active
chr9	114362134	114362135	NM_001146109	0	-	PTGR1	protein_coding	Active
chr17	42422453	42422454	NM_002087	0	+	GRN	protein_coding	Active
chr6	64346385	64346386	NM_001290260	0	+	PHF3	protein_coding	Active
chrX	106243473	106243474	NM_001085354	0	-	MORC4	protein_coding	Active
chr19	57078889	57078890	NM_001001668	0	+	ZNF470	protein_coding	Active
chr21	34915343	34915344	NM_001291412	0	+	SON	protein_coding	Active
chr15	83316355	83316356	NM_001288819	0	-	CPEB1	protein_coding	Active
chr6	33239741	33239742	NM_001289174	0	-	VPS52	protein_coding	Active
chr5	139682688	139682689	NM_002622	0	-	PFDN1	protein_coding	Active
chr8	63951609	63951610	NM_003878	0	-	GGH	protein_coding	Active
chr15	60690184	60690185	NM_001002857	0	-	ANXA2	protein_coding	Active
chr11	62359108	62359109	NM_022830	0	-	TUT1	protein_coding	Active
chr5	179107974	179107975	NM_001164444	0	-	CBY3	protein_coding	Active
chr1	1550794	1550795	NM_001170686	0	+	MIB2	protein_coding	Active
chr11	65430442	65430443	NM_001145138	0	-	RELA	protein_coding	Active
chr11	62414197	62414198	NM_001278192	0	-	GANAB	protein_coding	Active
chr10	90967070	90967071	NM_003956	0	-	CH25H	protein_coding	Active
chr19	41903255	41903256	NM_020158	0	-	EXOSC5	protein_coding	Active
chr11	22647386	22647387	NM_022725	0	-	FANCF	protein_coding	Active
chr7	25164979	25164980	NM_018947	0	-	CYCS	protein_coding	Active
chr13	37574677	37574678	NM_181503	0	+	EXOSC8	protein_coding	Active
chr17	74261285	74261286	NM_182565	0	+	UBALD2	protein_coding	Active
chr8	33330663	33330664	NM_032664	0	-	FUT10	protein_coding	Active
chr6	80247146	80247147	NM_001122769	0	-	LCA5	protein_coding	Active
chr14	104181822	104181823	NM_001100118	0	-	XRCC3	protein_coding	Active
chr6	48036424	48036425	NM_001013732	0	-	PTCHD4	protein_coding	Active
chr11	8102908	8102909	NM_177972	0	+	TUB	protein_coding	Active
chr12	123459749	123459750	NM_001304833	0	+	OGFOD2	protein_coding	Active
chr12	59314318	59314319	NM_153377	0	-	LRIG3	protein_coding	Active
chr9	13279562	13279563	NM_001261406	0	-	MPDZ	protein_coding	Active
chr10	94608211	94608212	NM_001319195	0	+	EXOC6	protein_coding	Active
chr12	57119075	57119076	NM_001113201	0	-	NACA	protein_coding	Active
chr19	58694355	58694356	NM_001278734	0	+	ZNF274	protein_coding	Active
chr8	95274546	95274547	NM_005261	0	-	GEM	protein_coding	Active
chr4	57301801	57301802	NM_002703	0	-	PPAT	protein_coding	Active
chr1	212209001	212209002	NM_001199809	0	-	INTS7	protein_coding	Active
chr2	148778329	148778330	NM_001190881	0	-	ORC4	protein_coding	Active
chr15	67547535	67547536	NM_001271885	0	-	AAGAB	protein_coding	Active
chr11	65190268	65190269	NR_131012	0	+	NEAT1	lincRNA	Active
chr9	134615330	134615331	NM_001304275	0	-	RAPGEF1	protein_coding	Active
chr6	52441861	52441862	NM_012288	0	-	TRAM2	protein_coding	Active
chr9	5450502	5450503	NM_001267706	0	+	CD274	protein_coding	Active
chr9	6015639	6015640	NM_001243202	0	-	RANBP6	protein_coding	Active
chr20	61427756	61427757	NM_018270	0	+	MRGBP	protein_coding	Active
chr20	23344999	23345000	NM_001317019	0	+	GZF1	protein_coding	Active
chr19	21203425	21203426	NM_001172671	0	+	ZNF430	protein_coding	Active
chr3	12705006	12705007	NM_001354690	0	-	RAF1	protein_coding	Active
chr10	6186840	6186841	NM_001145443	0	+	PFKFB3	protein_coding	Active
chr5	110073836	110073837	NM_001303250	0	+	SLC25A46	protein_coding	Active
chr12	30907883	30907884	NM_001319846	0	-	CAPRIN2	protein_coding	Active
chr1	6615337	6615338	NM_138697	0	+	TAS1R1	protein_coding	Active
chr20	49575100	49575101	NM_001317034	0	-	DPM1	protein_coding	Active
chr6	8064646	8064647	NR_037616	0	-	BLOC1S5-TXNDC5	protein_coding	Active
chr20	44541002	44541003	NM_001242920	0	-	PLTP	protein_coding	Active
chr19	9546253	9546254	NM_001271314	0	-	ZNF266	protein_coding	Active
chr6	31366284	31366285	NR_148223	0	-	MICA-AS1	lncRNA_HUGO	Active
chr5	5422785	5422786	NM_015325	0	+	ICE1	protein_coding	Active
chr14	74960422	74960423	NM_001272007	0	+	ISCA2	protein_coding	Active
chr16	4897631	4897632	NM_001079514	0	+	UBN1	protein_coding	Active
chr7	98923495	98923496	NM_001190996	0	+	ARPC1A	protein_coding	Active
chr7	75988341	75988342	NM_012479	0	-	YWHAG	protein_coding	Active
chrX	16804554	16804555	NM_001168683	0	+	TXLNG	protein_coding	Active
chr21	29911639	29911640	NR_026552	0	+	LINC00161	lincRNA	Active
chr1	87380047	87380048	NM_004261	0	-	SELENOF	protein_coding	Active
chr16	5121809	5121810	NM_019109	0	+	ALG1	protein_coding	Active
chr15	82824864	82824865	NR_111943	0	-	RPS17	protein_coding	Active
chr8	95835517	95835518	NM_017864	0	+	INTS8	protein_coding	Active
chr11	102217912	102217913	NM_001166	0	+	BIRC2	protein_coding	Active
chr15	57211988	57211989	NM_001322164	0	+	TCF12	protein_coding	Active
chr17	26733229	26733230	NM_001242366	0	-	SLC46A1	protein_coding	Active
chr6	106773309	106773310	NM_001286106	0	-	ATG5	protein_coding	Active
chr3	133293277	133293278	NM_001134423	0	+	CDV3	protein_coding	Active
chr9	15553004	15553005	NM_001348002	0	+	CCDC171	protein_coding	Active
chr18	7567313	7567314	NM_001105244	0	+	PTPRM	protein_coding	Active
chr9	132805472	132805473	NM_015033	0	-	FNBP1	protein_coding	Active
chr16	18801655	18801656	NM_001019	0	-	RPS15A	protein_coding	Active
chr15	85201801	85201802	NM_021077	0	-	NMB	protein_coding	Active
chr3	44690232	44690233	NM_003420	0	+	ZNF35	protein_coding	Active
chr19	10982252	10982253	NM_199141	0	+	CARM1	protein_coding	Active
chr2	187454789	187454790	NM_001145000	0	+	ITGAV	protein_coding	Active
chr4	22517676	22517677	NM_145290	0	-	ADGRA3	protein_coding	Active
chr2	70418057	70418058	NM_001348760	0	-	C2orf42	protein_coding	Active
chr6	31938951	31938952	NR_026717	0	+	STK19	protein_coding	Active
chr1	229694441	229694442	NM_012089	0	-	ABCB10	protein_coding	Active
[truncated: 24,370 more rows]

## Sheet: eTSSs
chr1	839995	839996	chr1:839741-840250	Active		Active	6766
chr1	855960	855961	chr1:855764-856157	Active		Repressed	4730
chr1	856648	856649	chr1:856539-856757	Active		Inactive	39227
chr1	936895	936896	chr1:936652-937138	Active
chr1	956687	956688	chr1:956563-956812	Active
chr1	1014964	1014965	chr1:1014834-1015095	Active
chr1	1093784	1093785	chr1:1093610-1093958	Active
chr1	1136906	1136907	chr1:1136667-1137146	Active
chr1	1173561	1173562	chr1:1173386-1173736	Active
chr1	1186449	1186450	chr1:1186391-1186507	Active
chr1	1265828	1265829	chr1:1265677-1265980	Active
chr1	1283342	1283343	chr1:1283060-1283625	Active
chr1	1286880	1286881	chr1:1286847-1286913	Active
chr1	1294858	1294859	chr1:1294735-1294982	Active
chr1	1295933	1295934	chr1:1295535-1296332	Active
chr1	1343563	1343564	chr1:1343359-1343768	Active
chr1	1709086	1709087	chr1:1708824-1709349	Active
chr1	1714367	1714368	chr1:1714020-1714715	Active
chr1	1793845	1793846	chr1:1793829-1793862	Active
chr1	1840642	1840643	chr1:1840449-1840835	Active
chr1	2136035	2136036	chr1:2135885-2136186	Active
chr1	2140244	2140245	chr1:2140151-2140337	Active
chr1	2162660	2162661	chr1:2162325-2162996	Active
chr1	2171885	2171886	chr1:2171824-2171946	Active
chr1	2172263	2172264	chr1:2172142-2172385	Active
chr1	2222208	2222209	chr1:2221868-2222548	Active
chr1	2231938	2231939	chr1:2231691-2232185	Active
chr1	2232662	2232663	chr1:2232428-2232896	Active
chr1	2245945	2245946	chr1:2245775-2246116	Active
chr1	2246659	2246660	chr1:2246556-2246763	Active
chr1	2477693	2477694	chr1:2477415-2477971	Active
chr1	2478546	2478547	chr1:2478276-2478817	Active
chr1	2574111	2574112	chr1:2574079-2574144	Active
chr1	2574553	2574554	chr1:2574343-2574764	Active
chr1	3420913	3420914	chr1:3420761-3421065	Active
chr1	3421498	3421499	chr1:3421438-3421558	Active
chr1	3460052	3460053	chr1:3459907-3460197	Active
chr1	3817859	3817860	chr1:3817648-3818071	Active
chr1	6661323	6661324	chr1:6661008-6661639	Active
chr1	6760901	6760902	chr1:6760819-6760983	Active
chr1	7359547	7359548	chr1:7359415-7359679	Active
chr1	7531301	7531302	chr1:7531062-7531540	Active
chr1	7843604	7843605	chr1:7843556-7843653	Active
chr1	8156825	8156826	chr1:8156648-8157003	Active
chr1	8157598	8157599	chr1:8157417-8157780	Active
chr1	8450946	8450947	chr1:8450820-8451072	Active
chr1	8457210	8457211	chr1:8457012-8457408	Active
chr1	8469883	8469884	chr1:8469706-8470061	Active
chr1	8686679	8686680	chr1:8686491-8686867	Active
chr1	8720604	8720605	chr1:8720526-8720683	Active
chr1	8724258	8724259	chr1:8724042-8724475	Active
chr1	8933753	8933754	chr1:8933581-8933925	Active
chr1	9223783	9223784	chr1:9223692-9223875	Active
chr1	9224083	9224084	chr1:9223907-9224260	Active
chr1	9241362	9241363	chr1:9241165-9241560	Active
chr1	9261784	9261785	chr1:9261625-9261944	Active
chr1	9335806	9335807	chr1:9335683-9335930	Active
chr1	9355601	9355602	chr1:9355493-9355709	Active
chr1	9399096	9399097	chr1:9399032-9399161	Active
chr1	9489033	9489034	chr1:9488839-9489227	Active
chr1	9760669	9760670	chr1:9760502-9760837	Active
chr1	10270112	10270113	chr1:10269964-10270260	Active
chr1	11123053	11123054	chr1:11122928-11123178	Active
chr1	11968826	11968827	chr1:11968510-11969143	Active
chr1	12244261	12244262	chr1:12243852-12244671	Active
chr1	12546673	12546674	chr1:12546528-12546819	Active
chr1	12675780	12675781	chr1:12675687-12675874	Active
chr1	16030422	16030423	chr1:16030221-16030623	Active
chr1	16087280	16087281	chr1:16087189-16087372	Active
chr1	16212925	16212926	chr1:16212759-16213091	Active
chr1	16276255	16276256	chr1:16276028-16276482	Active
chr1	16277787	16277788	chr1:16277350-16278224	Active
chr1	16292833	16292834	chr1:16292565-16293101	Active
chr1	16470391	16470392	chr1:16470181-16470602	Active
chr1	16479051	16479052	chr1:16478939-16479163	Active
chr1	16479382	16479383	chr1:16479299-16479465	Active
chr1	16508522	16508523	chr1:16508402-16508642	Active
chr1	16770636	16770637	chr1:16770590-16770683	Active
chr1	16825812	16825813	chr1:16825333-16826291	Active
chr1	16993735	16993736	chr1:16993628-16993842	Active
chr1	17231478	17231479	chr1:17231253-17231704	Active
chr1	17240485	17240486	chr1:17240188-17240783	Active
chr1	17867494	17867495	chr1:17867253-17867735	Active
chr1	17896411	17896412	chr1:17896198-17896624	Active
chr1	19248989	19248990	chr1:19248887-19249092	Active
chr1	19253212	19253213	chr1:19253034-19253391	Active
chr1	19276406	19276407	chr1:19276270-19276542	Active
chr1	19277308	19277309	chr1:19277155-19277462	Active
chr1	19278640	19278641	chr1:19278388-19278892	Active
chr1	19283908	19283909	chr1:19283819-19283997	Active
chr1	19337759	19337760	chr1:19337577-19337942	Active
chr1	19699912	19699913	chr1:19699727-19700097	Active
chr1	19701673	19701674	chr1:19701557-19701789	Active
chr1	19735129	19735130	chr1:19735064-19735194	Active
chr1	19762662	19762663	chr1:19762527-19762798	Active
chr1	19778979	19778980	chr1:19778785-19779174	Active
chr1	19780392	19780393	chr1:19780234-19780551	Active
chr1	19795130	19795131	chr1:19794978-19795283	Active
chr1	19796076	19796077	chr1:19796024-19796128	Active
chr1	19803508	19803509	chr1:19803336-19803680	Active
chr1	19804013	19804014	chr1:19803913-19804113	Active
chr1	19805070	19805071	chr1:19804974-19805167	Active
chr1	21588450	21588451	chr1:21588176-21588724	Active
chr1	21589129	21589130	chr1:21588829-21589430	Active
chr1	21611391	21611392	chr1:21611199-21611583	Active
chr1	21644013	21644014	chr1:21643831-21644195	Active
chr1	21649286	21649287	chr1:21649091-21649481	Active
chr1	21651245	21651246	chr1:21650806-21651685	Active
chr1	21652023	21652024	chr1:21651763-21652284	Active
chr1	21660904	21660905	chr1:21660622-21661187	Active
chr1	21664086	21664087	chr1:21663991-21664182	Active
chr1	21664616	21664617	chr1:21664400-21664833	Active
chr1	21670669	21670670	chr1:21670382-21670956	Active
chr1	22235918	22235919	chr1:22235836-22236001	Active
chr1	22236551	22236552	chr1:22236410-22236692	Active
chr1	23426895	23426896	chr1:23426690-23427100	Active
chr1	23494328	23494329	chr1:23494015-23494642	Active
chr1	23669748	23669749	chr1:23669506-23669991	Active
chr1	23749049	23749050	chr1:23748973-23749126	Active
chr1	23881472	23881473	chr1:23881180-23881765	Active
chr1	23882683	23882684	chr1:23882500-23882866	Active
chr1	23888939	23888940	chr1:23888678-23889201	Active
chr1	23904018	23904019	chr1:23903714-23904323	Active
chr1	23912215	23912216	chr1:23912037-23912393	Active
chr1	23961624	23961625	chr1:23961555-23961694	Active
chr1	24968799	24968800	chr1:24968619-24968979	Active
chr1	25095673	25095674	chr1:25095502-25095845	Active
chr1	25559852	25559853	chr1:25559638-25560067	Active
chr1	25566303	25566304	chr1:25566195-25566411	Active
chr1	25566644	25566645	chr1:25566618-25566670	Active
chr1	25666180	25666181	chr1:25665993-25666367	Active
chr1	26201728	26201729	chr1:26201699-26201757	Active
chr1	26249157	26249158	chr1:26249033-26249281	Active
chr1	26614129	26614130	chr1:26613887-26614371	Active
chr1	26615218	26615219	chr1:26615016-26615421	Active
chr1	26615762	26615763	chr1:26615527-26615997	Active
chr1	26616376	26616377	chr1:26616270-26616483	Active
chr1	26616773	26616774	chr1:26616527-26617019	Active
chr1	26617255	26617256	chr1:26617206-26617304	Active
chr1	26827550	26827551	chr1:26827232-26827869	Active
chr1	26947043	26947044	chr1:26946837-26947249	Active
chr1	26947770	26947771	chr1:26947342-26948198	Active
chr1	27021608	27021609	chr1:27021406-27021810	Active
chr1	27024888	27024889	chr1:27024638-27025138	Active
chr1	27112840	27112841	chr1:27112764-27112917	Active
chr1	27191656	27191657	chr1:27191386-27191927	Active
chr1	27321646	27321647	chr1:27321452-27321840	Active
chr1	27625997	27625998	chr1:27625914-27626081	Active
chr1	27627064	27627065	chr1:27626897-27627231	Active
chr1	27692023	27692024	chr1:27691785-27692261	Active
chr1	27853713	27853714	chr1:27853337-27854089	Active
chr1	27854747	27854748	chr1:27854575-27854919	Active
chr1	27883794	27883795	chr1:27883449-27884140	Active
chr1	27893567	27893568	chr1:27893464-27893671	Active
chr1	27893827	27893828	chr1:27893697-27893957	Active
chr1	27901500	27901501	chr1:27901397-27901604	Active
chr1	27928740	27928741	chr1:27928507-27928973	Active
chr1	27985594	27985595	chr1:27985480-27985709	Active
chr1	27985925	27985926	chr1:27985869-27985982	Active
chr1	27986247	27986248	chr1:27986111-27986384	Active
chr1	28098757	28098758	chr1:28098635-28098880	Active
chr1	28970601	28970602	chr1:28970474-28970729	Active
chr1	29451259	29451260	chr1:29451057-29451462	Active
chr1	29564069	29564070	chr1:29563709-29564430	Active
chr1	29564880	29564881	chr1:29564766-29564995	Active
chr1	29565623	29565624	chr1:29565515-29565732	Active
chr1	29565908	29565909	chr1:29565762-29566055	Active
chr1	31537865	31537866	chr1:31537719-31538012	Active
chr1	31627762	31627763	chr1:31627566-31627958	Active
chr1	31628338	31628339	chr1:31628220-31628457	Active
chr1	32166848	32166849	chr1:32166698-32166999	Active
chr1	32171017	32171018	chr1:32170830-32171205	Active
chr1	32180794	32180795	chr1:32180603-32180986	Active
chr1	32253843	32253844	chr1:32253647-32254040	Active
chr1	32263218	32263219	chr1:32263216-32263220	Active
chr1	32405717	32405718	chr1:32405536-32405898	Active
chr1	32420439	32420440	chr1:32420307-32420572	Active
chr1	32421859	32421860	chr1:32421622-32422096	Active
chr1	32701723	32701724	chr1:32701561-32701886	Active
chr1	32966415	32966416	chr1:32966228-32966602	Active
chr1	33077866	33077867	chr1:33077721-33078012	Active
chr1	33284977	33284978	chr1:33284832-33285123	Active
chr1	33463310	33463311	chr1:33463131-33463490	Active
chr1	33565102	33565103	chr1:33564918-33565286	Active
chr1	33802424	33802425	chr1:33802277-33802571	Active
chr1	33804208	33804209	chr1:33804092-33804324	Active
chr1	33804551	33804552	chr1:33804359-33804743	Active
chr1	36173515	36173516	chr1:36173458-36173573	Active
chr1	36183550	36183551	chr1:36183411-36183689	Active
chr1	36555490	36555491	chr1:36555347-36555633	Active
chr1	36616676	36616677	chr1:36616485-36616868	Active
chr1	36617734	36617735	chr1:36617554-36617914	Active
chr1	36626765	36626766	chr1:36626561-36626969	Active
chr1	36628043	36628044	chr1:36627717-36628369	Active
chr1	36641305	36641306	chr1:36641160-36641451	Active
chr1	36721599	36721600	chr1:36721428-36721771	Active
chr1	36814868	36814869	chr1:36814630-36815106	Active
chr1	36815677	36815678	chr1:36815580-36815775	Active
chr1	36817160	36817161	chr1:36817040-36817280	Active
chr1	36825617	36825618	chr1:36825493-36825742	Active
chr1	36839670	36839671	chr1:36839449-36839891	Active
chr1	36840314	36840315	chr1:36840093-36840535	Active
chr1	36853241	36853242	chr1:36853020-36853462	Active
chr1	36866767	36866768	chr1:36866636-36866899	Active
chr1	37937409	37937410	chr1:37937293-37937526	Active
chr1	37943114	37943115	chr1:37942874-37943354	Active
chr1	37944527	37944528	chr1:37944084-37944971	Active
chr1	38465781	38465782	chr1:38465723-38465839	Active
chr1	38466216	38466217	chr1:38466019-38466413	Active
chr1	38469869	38469870	chr1:38469574-38470165	Active
chr1	38495859	38495860	chr1:38495782-38495936	Active
chr1	39651573	39651574	chr1:39651405-39651741	Active
chr1	39657957	39657958	chr1:39657786-39658129	Active
chr1	39736382	39736383	chr1:39736190-39736575	Active
chr1	39857893	39857894	chr1:39857791-39857995	Active
chr1	39874440	39874441	chr1:39874208-39874673	Active
chr1	40505012	40505013	chr1:40504860-40505165	Active
chr1	40628967	40628968	chr1:40628781-40629153	Active
chr1	41962035	41962036	chr1:41961925-41962146	Active
chr1	42128321	42128322	chr1:42127851-42128791	Active
chr1	43389996	43389997	chr1:43389220-43390772	Active
chr1	43401067	43401068	chr1:43400932-43401203	Active
chr1	43402397	43402398	chr1:43402214-43402581	Active
chr1	43402955	43402956	chr1:43402778-43403133	Active
chr1	43405721	43405722	chr1:43405621-43405821	Active
chr1	43406558	43406559	chr1:43406108-43407009	Active
chr1	43407527	43407528	chr1:43407355-43407700	Active
chr1	43815890	43815891	chr1:43815718-43816062	Active
chr1	43839441	43839442	chr1:43839359-43839523	Active
chr1	43901653	43901654	chr1:43901568-43901739	Active
chr1	44378496	44378497	chr1:44378405-44378587	Active
chr1	44453052	44453053	chr1:44452990-44453115	Active
chr1	44495995	44495996	chr1:44495684-44496307	Active
chr1	44704009	44704010	chr1:44703858-44704161	Active
chr1	45283957	45283958	chr1:45283789-45284126	Active
chr1	45287019	45287020	chr1:45286834-45287205	Active
chr1	46268660	46268661	chr1:46268583-46268737	Active
chr1	46712569	46712570	chr1:46712372-46712767	Active
chr1	47800388	47800389	chr1:47800262-47800514	Active
chr1	51703284	51703285	chr1:51703075-51703494	Active
chr1	52390321	52390322	chr1:52390204-52390438	Active
chr1	54744974	54744975	chr1:54744858-54745090	Active
chr1	54873295	54873296	chr1:54873075-54873515	Active
chr1	54954054	54954055	chr1:54953784-54954325	Active
chr1	55009791	55009792	chr1:55009665-55009918	Active
chr1	56184670	56184671	chr1:56184456-56184884	Active
chr1	59221255	59221256	chr1:59221049-59221462	Active
chr1	59228946	59228947	chr1:59228706-59229186	Active
chr1	59230066	59230067	chr1:59229881-59230252	Active
chr1	59281027	59281028	chr1:59280773-59281281	Active
chr1	59281544	59281545	chr1:59281510-59281579	Active
chr1	59282045	59282046	chr1:59281873-59282217	Active
chr1	59369593	59369594	chr1:59369049-59370138	Active
chr1	60171713	60171714	chr1:60171567-60171859	Active
chr1	60172961	60172962	chr1:60172811-60173111	Active
chr1	60196682	60196683	chr1:60196566-60196799	Active
chr1	61516495	61516496	chr1:61516303-61516687	Active
chr1	62209094	62209095	chr1:62208815-62209373	Active
chr1	64128251	64128252	chr1:64127998-64128504	Active
chr1	65363893	65363894	chr1:65363729-65364057	Active
chr1	65364311	65364312	chr1:65364183-65364439	Active
chr1	65731595	65731596	chr1:65731337-65731853	Active
chr1	65888321	65888322	chr1:65888047-65888596	Active
chr1	66277857	66277858	chr1:66277656-66278058	Active
chr1	66800378	66800379	chr1:66800202-66800555	Active
chr1	66930712	66930713	chr1:66930584-66930841	Active
chr1	66955033	66955034	chr1:66954948-66955119	Active
chr1	66959609	66959610	chr1:66959447-66959772	Active
chr1	67029314	67029315	chr1:67029191-67029437	Active
chr1	67030143	67030144	chr1:67029939-67030347	Active
chr1	68166614	68166615	chr1:68166463-68166766	Active
chr1	68189430	68189431	chr1:68189225-68189635	Active
chr1	68215594	68215595	chr1:68215256-68215932	Active
chr1	68257520	68257521	chr1:68257383-68257657	Active
chr1	68258017	68258018	chr1:68257818-68258216	Active
chr1	68640654	68640655	chr1:68640572-68640736	Active
chr1	72749505	72749506	chr1:72749220-72749791	Active
chr1	72750652	72750653	chr1:72750417-72750888	Active
chr1	78441249	78441250	chr1:78441093-78441406	Active
chr1	84970416	84970417	chr1:84970111-84970722	Active
chr1	84971129	84971130	chr1:84971050-84971209	Active
chr1	85038838	85038839	chr1:85038681-85038996	Active
chr1	85667801	85667802	chr1:85667688-85667915	Active
chr1	85737916	85737917	chr1:85737728-85738105	Active
chr1	85744706	85744707	chr1:85744584-85744829	Active
chr1	85763736	85763737	chr1:85763626-85763846	Active
chr1	85779954	85779955	chr1:85779776-85780132	Active
chr1	85791345	85791346	chr1:85791287-85791404	Active
chr1	85794888	85794889	chr1:85794698-85795078	Active
chr1	85796073	85796074	chr1:85795855-85796291	Active
chr1	85796825	85796826	chr1:85796595-85797055	Active
chr1	85810096	85810097	chr1:85810010-85810182	Active
chr1	85816700	85816701	chr1:85816683-85816718	Active
chr1	85826966	85826967	chr1:85826803-85827129	Active
chr1	85968087	85968088	chr1:85968002-85968172	Active
chr1	85991456	85991457	chr1:85991291-85991622	Active
chr1	85992169	85992170	chr1:85992128-85992211	Active
chr1	85993040	85993041	chr1:85992810-85993270	Active
chr1	86010255	86010256	chr1:86010067-86010444	Active
chr1	86010654	86010655	chr1:86010493-86010816	Active
chr1	86035997	86035998	chr1:86035824-86036171	Active
chr1	86050043	86050044	chr1:86049987-86050100	Active
chr1	86073163	86073164	chr1:86072885-86073441	Active
chr1	86077274	86077275	chr1:86077140-86077408	Active
chr1	86077751	86077752	chr1:86077578-86077925	Active
chr1	86078640	86078641	chr1:86078461-86078819	Active
chr1	87171456	87171457	chr1:87171187-87171726	Active
chr1	87240219	87240220	chr1:87240012-87240427	Active
chr1	87801120	87801121	chr1:87800631-87801610	Active
chr1	89149253	89149254	chr1:89149109-89149398	Active
chr1	90310059	90310060	chr1:90309838-90310280	Active
chr1	90321499	90321500	chr1:90321378-90321621	Active
chr1	90372525	90372526	chr1:90372321-90372729	Active
chr1	93428176	93428177	chr1:93427945-93428408	Active
chr1	93813109	93813110	chr1:93812976-93813243	Active
chr1	94084423	94084424	chr1:94084336-94084510	Active
chr1	94089712	94089713	chr1:94089710-94089715	Active
chr1	94093468	94093469	chr1:94093325-94093611	Active
chr1	94126053	94126054	chr1:94125861-94126246	Active
chr1	94127907	94127908	chr1:94127789-94128026	Active
chr1	94128237	94128238	chr1:94128177-94128297	Active
chr1	94134102	94134103	chr1:94133922-94134283	Active
chr1	94145832	94145833	chr1:94145547-94146118	Active
chr1	94158156	94158157	chr1:94158127-94158185	Active
chr1	94158969	94158970	chr1:94158601-94159338	Active
chr1	94167347	94167348	chr1:94167175-94167520	Active
chr1	94701839	94701840	chr1:94701813-94701865	Active
chr1	94712122	94712123	chr1:94712051-94712193	Active
chr1	94712506	94712507	chr1:94712395-94712617	Active
chr1	94788489	94788490	chr1:94788386-94788592	Active
chr1	94792970	94792971	chr1:94792807-94793133	Active
chr1	95003924	95003925	chr1:95003688-95004160	Active
chr1	95008148	95008149	chr1:95007995-95008302	Active
chr1	95008757	95008758	chr1:95008693-95008821	Active
chr1	95114070	95114071	chr1:95113814-95114327	Active
chr1	95179456	95179457	chr1:95179307-95179605	Active
chr1	95332083	95332084	chr1:95331900-95332266	Active
chr1	95388406	95388407	chr1:95388205-95388608	Active
chr1	100502751	100502752	chr1:100502622-100502881	Active
chr1	103572762	103572763	chr1:103572619-103572906	Active
chr1	108741920	108741921	chr1:108741685-108742156	Active
chr1	109246788	109246789	chr1:109246671-109246905	Active
chr1	109913401	109913402	chr1:109913179-109913623	Active
chr1	110160256	110160257	chr1:110160052-110160461	Active
chr1	110175471	110175472	chr1:110175406-110175537	Active
chr1	110420092	110420093	chr1:110420039-110420145	Active
chr1	110455068	110455069	chr1:110454846-110455290	Active
chr1	110548495	110548496	chr1:110548379-110548612	Active
chr1	110778672	110778673	chr1:110778589-110778756	Active
chr1	111735530	111735531	chr1:111735402-111735659	Active
chr1	111735847	111735848	chr1:111735691-111736003	Active
chr1	112050319	112050320	chr1:112050044-112050594	Active
chr1	112163604	112163605	chr1:112163412-112163797	Active
chr1	112163948	112163949	chr1:112163826-112164071	Active
chr1	112942275	112942276	chr1:112942216-112942335	Active
chr1	113584986	113584987	chr1:113584893-113585079	Active
chr1	113932581	113932582	chr1:113932415-113932748	Active
chr1	115732984	115732985	chr1:115732772-115733197	Active
chr1	115873370	115873371	chr1:115873164-115873576	Active
chr1	115969071	115969072	chr1:115968975-115969167	Active
chr1	116520464	116520465	chr1:116520279-116520650	Active
chr1	116918486	116918487	chr1:116918317-116918655	Active
chr1	116919236	116919237	chr1:116918925-116919548	Active
chr1	116920753	116920754	chr1:116920378-116921129	Active
chr1	119529440	119529441	chr1:119529353-119529528	Active
chr1	120188661	120188662	chr1:120188395-120188927	Active
chr1	120256110	120256111	chr1:120255895-120256325	Active
chr1	120609016	120609017	chr1:120608824-120609208	Active
chr1	120686838	120686839	chr1:120686768-120686908	Active
chr1	144533902	144533903	chr1:144533627-144534178	Active
chr1	144908456	144908457	chr1:144908312-144908601	Active
chr1	144908976	144908977	chr1:144908806-144909147	Active
chr1	144912879	144912880	chr1:144912694-144913065	Active
chr1	144941363	144941364	chr1:144941125-144941602	Active
chr1	145092666	145092667	chr1:145092450-145092883	Active
chr1	145114451	145114452	chr1:145113904-145114998	Active
chr1	145437706	145437707	chr1:145437595-145437817	Active
chr1	145454805	145454806	chr1:145454760-145454851	Active
chr1	145455431	145455432	chr1:145455122-145455741	Active
chr1	146764604	146764605	chr1:146764405-146764804	Active
chr1	148000750	148000751	chr1:148000699-148000802	Active
chr1	149816946	149816947	chr1:149816287-149817606	Active
chr1	149820656	149820657	chr1:149820361-149820952	Active
chr1	149821331	149821332	chr1:149821015-149821647	Active
chr1	149911218	149911219	chr1:149910900-149911536	Active
chr1	149978884	149978885	chr1:149978692-149979077	Active
chr1	149981768	149981769	chr1:149981648-149981889	Active
chr1	150134275	150134276	chr1:150134154-150134397	Active
chr1	150135497	150135498	chr1:150135231-150135764	Active
chr1	150540356	150540357	chr1:150539630-150541082	Active
chr1	150577272	150577273	chr1:150577042-150577503	Active
chr1	150586104	150586105	chr1:150585815-150586394	Active
chr1	150592424	150592425	chr1:150592182-150592667	Active
chr1	151172334	151172335	chr1:151172142-151172526	Active
chr1	151172908	151172909	chr1:151172620-151173197	Active
chr1	151255955	151255956	chr1:151255796-151256115	Active
chr1	151284204	151284205	chr1:151284018-151284391	Active
chr1	151445976	151445977	chr1:151445792-151446161	Active
chr1	151581017	151581018	chr1:151580936-151581099	Active
chr1	152001827	152001828	chr1:152001678-152001977	Active
chr1	152007185	152007186	chr1:152006910-152007460	Active
chr1	152007836	152007837	chr1:152007615-152008057	Active
chr1	153504849	153504850	chr1:153504746-153504953	Active
chr1	153505245	153505246	chr1:153505144-153505346	Active
chr1	153525367	153525368	chr1:153525322-153525412	Active
chr1	153526412	153526413	chr1:153526279-153526545	Active
chr1	153541193	153541194	chr1:153541018-153541368	Active
chr1	153583629	153583630	chr1:153583449-153583810	Active
chr1	153584700	153584701	chr1:153584539-153584862	Active
chr1	153936707	153936708	chr1:153936554-153936861	Active
chr1	154154816	154154817	chr1:154154606-154155027	Active
chr1	154299294	154299295	chr1:154299137-154299452	Active
chr1	154302324	154302325	chr1:154302207-154302441	Active
chr1	154529097	154529098	chr1:154529043-154529152	Active
chr1	154579542	154579543	chr1:154579303-154579782	Active
chr1	154910277	154910278	chr1:154910155-154910399	Active
chr1	154972771	154972772	chr1:154972628-154972915	Active
chr1	154973118	154973119	chr1:154973036-154973200	Active
chr1	154973635	154973636	chr1:154973335-154973935	Active
chr1	154977176	154977177	chr1:154977099-154977253	Active
chr1	154978346	154978347	chr1:154978035-154978657	Active
chr1	155164571	155164572	chr1:155164183-155164959	Active
chr1	155830361	155830362	chr1:155830201-155830522	Active
chr1	155944888	155944889	chr1:155944562-155945214	Active
chr1	155945969	155945970	chr1:155945743-155946196	Active
chr1	155946511	155946512	chr1:155946363-155946660	Active
chr1	155951304	155951305	chr1:155951073-155951535	Active
chr1	156073420	156073421	chr1:156073142-156073699	Active
chr1	156074102	156074103	chr1:156073854-156074351	Active
chr1	156089513	156089514	chr1:156089405-156089622	Active
chr1	156095107	156095108	chr1:156095033-156095181	Active
chr1	156103551	156103552	chr1:156103413-156103690	Active
chr1	156251705	156251706	chr1:156251648-156251762	Active
chr1	156427217	156427218	chr1:156426931-156427503	Active
chr1	156461660	156461661	chr1:156461502-156461819	Active
chr1	156462643	156462644	chr1:156462474-156462813	Active
chr1	156464631	156464632	chr1:156464458-156464805	Active
chr1	156468666	156468667	chr1:156468556-156468776	Active
chr1	156472822	156472823	chr1:156472693-156472952	Active
chr1	156473244	156473245	chr1:156473111-156473378	Active
chr1	156474852	156474853	chr1:156474686-156475018	Active
chr1	156634913	156634914	chr1:156634807-156635020	Active
chr1	156645732	156645733	chr1:156645551-156645913	Active
chr1	156676651	156676652	chr1:156676478-156676824	Active
chr1	156677414	156677415	chr1:156677217-156677612	Active
chr1	156679722	156679723	chr1:156679562-156679883	Active
chr1	156718801	156718802	chr1:156718467-156719136	Active
chr1	156719632	156719633	chr1:156719450-156719815	Active
chr1	156864889	156864890	chr1:156864713-156865066	Active
chr1	157076427	157076428	chr1:157076072-157076782	Active
chr1	157107008	157107009	chr1:157106691-157107326	Active
chr1	157964831	157964832	chr1:157964633-157965029	Active
chr1	157966940	157966941	chr1:157966753-157967127	Active
chr1	157980760	157980761	chr1:157980631-157980890	Active
chr1	157989674	157989675	chr1:157989414-157989935	Active
chr1	157991044	157991045	chr1:157990877-157991211	Active
chr1	158982528	158982529	chr1:158982200-158982857	Active
chr1	158983505	158983506	chr1:158983439-158983572	Active
chr1	159859817	159859818	chr1:159859603-159860031	Active
chr1	159886266	159886267	chr1:159886226-159886307	Active
chr1	159887262	159887263	chr1:159887185-159887340	Active
chr1	159892717	159892718	chr1:159892447-159892988	Active
chr1	160332436	160332437	chr1:160332348-160332525	Active
chr1	161171059	161171060	chr1:161170933-161171185	Active
chr1	161359942	161359943	chr1:161359666-161360218	Active
chr1	161360559	161360560	chr1:161360317-161360802	Active
chr1	161369532	161369533	chr1:161369073-161369991	Active
chr1	162603121	162603122	chr1:162603017-162603226	Active
chr1	162604606	162604607	chr1:162604417-162604795	Active
chr1	162659976	162659977	chr1:162659800-162660152	Active
chr1	162666253	162666254	chr1:162666168-162666338	Active
chr1	162954698	162954699	chr1:162954567-162954830	Active
chr1	162967455	162967456	chr1:162967342-162967569	Active
chr1	163005804	163005805	chr1:163005587-163006022	Active
chr1	163844930	163844931	chr1:163844797-163845064	Active
chr1	164681605	164681606	chr1:164681412-164681799	Active
chr1	164717717	164717718	chr1:164717528-164717907	Active
chr1	164735016	164735017	chr1:164734934-164735098	Active
chr1	164750379	164750380	chr1:164750243-164750515	Active
chr1	165797991	165797992	chr1:165797615-165798367	Active
chr1	165868242	165868243	chr1:165868061-165868423	Active
chr1	167191477	167191478	chr1:167191021-167191933	Active
chr1	167683683	167683684	chr1:167683554-167683813	Active
chr1	167766498	167766499	chr1:167766380-167766616	Active
chr1	167772996	167772997	chr1:167772811-167773182	Active
chr1	168050894	168050895	chr1:168050664-168051125	Active
chr1	168149206	168149207	chr1:168149052-168149361	Active
chr1	170555910	170555911	chr1:170555759-170556062	Active
chr1	170630880	170630881	chr1:170630769-170630992	Active
chr1	170634224	170634225	chr1:170633923-170634526	Active
chr1	170635076	170635077	chr1:170635008-170635144	Active
chr1	170636704	170636705	chr1:170636506-170636902	Active
chr1	170637676	170637677	chr1:170637621-170637732	Active
chr1	170638981	170638982	chr1:170638824-170639138	Active
chr1	170670119	170670120	chr1:170669976-170670263	Active
chr1	170677303	170677304	chr1:170677232-170677374	Active
chr1	171712465	171712466	chr1:171712214-171712716	Active
chr1	172715622	172715623	chr1:172715484-172715760	Active
chr1	172872898	172872899	chr1:172872881-172872916	Active
chr1	172874751	172874752	chr1:172874674-172874828	Active
chr1	172878967	172878968	chr1:172878579-172879356	Active
chr1	172882958	172882959	chr1:172882769-172883147	Active
chr1	172887310	172887311	chr1:172887147-172887473	Active
chr1	172903272	172903273	chr1:172903010-172903534	Active
chr1	172917758	172917759	chr1:172917653-172917863	Active
chr1	173092174	173092175	chr1:173091914-173092434	Active
chr1	173092661	173092662	chr1:173092552-173092771	Active
chr1	173399105	173399106	chr1:173398914-173399297	Active
chr1	173447513	173447514	chr1:173447359-173447668	Active
chr1	178996108	178996109	chr1:178995927-178996290	Active
chr1	179098939	179098940	chr1:179098871-179099008	Active
chr1	179109116	179109117	chr1:179108920-179109313	Active
chr1	179111111	179111112	chr1:179110934-179111289	Active
chr1	181056886	181056887	chr1:181056649-181057124	Active
chr1	181060556	181060557	chr1:181060502-181060611	Active
chr1	181065625	181065626	chr1:181065454-181065797	Active
chr1	181074636	181074637	chr1:181074349-181074924	Active
chr1	181081797	181081798	chr1:181081690-181081905	Active
chr1	181104308	181104309	chr1:181104265-181104352	Active
chr1	181105145	181105146	chr1:181104473-181105818	Active
chr1	181110867	181110868	chr1:181110732-181111003	Active
chr1	182998920	182998921	chr1:182998797-182999044	Active
chr1	183009239	183009240	chr1:183009080-183009399	Active
chr1	183129311	183129312	chr1:183129116-183129507	Active
chr1	183132557	183132558	chr1:183132366-183132749	Active
chr1	183133693	183133694	chr1:183133608-183133779	Active
chr1	183237265	183237266	chr1:183237084-183237447	Active
chr1	183240105	183240106	chr1:183239968-183240242	Active
chr1	183241659	183241660	chr1:183241451-183241867	Active
chr1	183249220	183249221	chr1:183248987-183249454	Active
chr1	183578687	183578688	chr1:183578502-183578873	Active
chr1	184725014	184725015	chr1:184724887-184725142	Active
chr1	186944111	186944112	chr1:186943840-186944382	Active
chr1	193073662	193073663	chr1:193073509-193073815	Active
chr1	198087442	198087443	chr1:198087299-198087585	Active
chr1	198090397	198090398	chr1:198090244-198090551	Active
chr1	198127720	198127721	chr1:198127475-198127965	Active
chr1	198128528	198128529	chr1:198128112-198128944	Active
chr1	198237874	198237875	chr1:198237796-198237952	Active
chr1	198904434	198904435	chr1:198903935-198904934	Active
chr1	200321474	200321475	chr1:200321353-200321596	Active
chr1	200379868	200379869	chr1:200379777-200379959	Active
chr1	201139912	201139913	chr1:201139670-201140154	Active
chr1	201431170	201431171	chr1:201431088-201431253	Active
chr1	201449712	201449713	chr1:201449602-201449822	Active
chr1	201463776	201463777	chr1:201463619-201463933	Active
chr1	201469853	201469854	chr1:201469668-201470038	Active
chr1	201472792	201472793	chr1:201472589-201472996	Active
chr1	201509046	201509047	chr1:201508517-201509575	Active
chr1	201540461	201540462	chr1:201540345-201540578	Active
chr1	201572134	201572135	chr1:201572031-201572237	Active
chr1	201605913	201605914	chr1:201605860-201605966	Active
chr1	201613320	201613321	chr1:201613135-201613506	Active
chr1	201613637	201613638	chr1:201613549-201613726	Active
chr1	201619134	201619135	chr1:201618983-201619286	Active
chr1	201619590	201619591	chr1:201619383-201619798	Active
chr1	201620531	201620532	chr1:201620441-201620621	Active
chr1	201640097	201640098	chr1:201639932-201640262	Active
chr1	201682748	201682749	chr1:201682596-201682901	Active
chr1	201683998	201683999	chr1:201683757-201684240	Active
chr1	201685123	201685124	chr1:201684946-201685300	Active
chr1	201710110	201710111	chr1:201709797-201710423	Active
chr1	201711873	201711874	chr1:201711711-201712036	Active
chr1	201717663	201717664	chr1:201717535-201717792	Active
chr1	201718175	201718176	chr1:201717986-201718364	Active
chr1	201864138	201864139	chr1:201864045-201864232	Active
chr1	203122888	203122889	chr1:203122696-203123081	Active
chr1	203482258	203482259	chr1:203481982-203482534	Active
chr1	203525251	203525252	chr1:203524939-203525564	Active
chr1	203525802	203525803	chr1:203525711-203525894	Active
chr1	203598855	203598856	chr1:203598711-203598999	Active
chr1	203599305	203599306	chr1:203599092-203599518	Active
chr1	203617606	203617607	chr1:203617500-203617713	Active
chr1	203619606	203619607	chr1:203619380-203619832	Active
chr1	203622502	203622503	chr1:203622445-203622560	Active
chr1	203643492	203643493	chr1:203643182-203643803	Active
chr1	203661904	203661905	chr1:203661733-203662076	Active
chr1	204332495	204332496	chr1:204332438-204332553	Active
chr1	204476823	204476824	chr1:204476628-204477018	Active
chr1	205179909	205179910	chr1:205179753-205180065	Active
chr1	205254057	205254058	chr1:205253892-205254222	Active
chr1	205267845	205267846	chr1:205267691-205267999	Active
chr1	205270682	205270683	chr1:205270500-205270865	Active
chr1	205283209	205283210	chr1:205283024-205283394	Active
chr1	206645592	206645593	chr1:206645493-206645691	Active
chr1	206807245	206807246	chr1:206807155-206807335	Active
chr1	206859314	206859315	chr1:206859136-206859493	Active
chr1	206860003	206860004	chr1:206859748-206860259	Active
chr1	206861434	206861435	chr1:206861410-206861458	Active
chr1	206880053	206880054	chr1:206879935-206880172	Active
chr1	206890821	206890822	chr1:206890641-206891001	Active
chr1	206897305	206897306	chr1:206897147-206897463	Active
chr1	207999387	207999388	chr1:207999163-207999611	Active
chr1	208021706	208021707	chr1:208021631-208021781	Active
chr1	208137090	208137091	chr1:208136912-208137268	Active
chr1	208339113	208339114	chr1:208339104-208339123	Active
chr1	209822705	209822706	chr1:209822403-209823008	Active
chr1	210056950	210056951	chr1:210056461-210057439	Active
chr1	211500972	211500973	chr1:211500826-211501119	Active
chr1	212458166	212458167	chr1:212458080-212458253	Active
chr1	212732099	212732100	chr1:212731490-212732709	Active
chr1	215130853	215130854	chr1:215130656-215131050	Active
chr1	215131298	215131299	chr1:215131172-215131425	Active
chr1	215132107	215132108	chr1:215132018-215132196	Active
chr1	215164152	215164153	chr1:215164018-215164287	Active
chr1	215741750	215741751	chr1:215741534-215741966	Active
chr1	216774144	216774145	chr1:216774004-216774285	Active
chr1	221872559	221872560	chr1:221872429-221872689	Active
chr1	221916324	221916325	chr1:221916049-221916599	Active
chr1	222638993	222638994	chr1:222638782-222639204	Active
chr1	223892837	223892838	chr1:223892678-223892997	Active
chr1	223901411	223901412	chr1:223901276-223901546	Active
chr1	223903190	223903191	chr1:223903033-223903347	Active
chr1	223904466	223904467	chr1:223904365-223904567	Active
chr1	223907494	223907495	chr1:223907308-223907681	Active
chr1	223914493	223914494	chr1:223914239-223914747	Active
chr1	223925420	223925421	chr1:223925260-223925580	Active
chr1	223964872	223964873	chr1:223964690-223965055	Active
chr1	224020013	224020014	chr1:224019430-224020596	Active
chr1	224032501	224032502	chr1:224032316-224032686	Active
chr1	224180388	224180389	chr1:224180261-224180516	Active
chr1	224545774	224545775	chr1:224545542-224546006	Active
chr1	224730713	224730714	chr1:224730441-224730985	Active
chr1	224811816	224811817	chr1:224811590-224812043	Active
chr1	225843330	225843331	chr1:225843222-225843438	Active
chr1	225845510	225845511	chr1:225845408-225845613	Active
chr1	225934821	225934822	chr1:225934674-225934968	Active
chr1	226187926	226187927	chr1:226187685-226188168	Active
chr1	226297862	226297863	chr1:226297611-226298113	Active
chr1	226370243	226370244	chr1:226370122-226370365	Active
chr1	226891140	226891141	chr1:226890865-226891416	Active
chr1	227730076	227730077	chr1:227730002-227730151	Active
chr1	227752039	227752040	chr1:227751865-227752213	Active
chr1	228272241	228272242	chr1:228272073-228272409	Active
chr1	228273610	228273611	chr1:228273480-228273740	Active
chr1	228274480	228274481	chr1:228274281-228274680	Active
chr1	228338378	228338379	chr1:228338299-228338457	Active
chr1	228350949	228350950	chr1:228350789-228351109	Active
chr1	228678331	228678332	chr1:228678228-228678435	Active
chr1	230204226	230204227	chr1:230203814-230204638	Active
chr1	230240721	230240722	chr1:230240540-230240902	Active
chr1	230241788	230241789	chr1:230241590-230241986	Active
chr1	230249677	230249678	chr1:230249347-230250007	Active
chr1	231002347	231002348	chr1:231002258-231002436	Active
chr1	234736475	234736476	chr1:234736336-234736615	Active
chr1	234737500	234737501	chr1:234737347-234737653	Active
chr1	234738690	234738691	chr1:234738546-234738834	Active
chr1	234746883	234746884	chr1:234746093-234747674	Active
chr1	234748515	234748516	chr1:234748100-234748931	Active
chr1	234749493	234749494	chr1:234749342-234749645	Active
chr1	234793045	234793046	chr1:234792654-234793437	Active
chr1	234794086	234794087	chr1:234793934-234794239	Active
chr1	234857945	234857946	chr1:234857710-234858181	Active
chr1	234859065	234859066	chr1:234858843-234859287	Active
chr1	234908457	234908458	chr1:234908151-234908764	Active
chr1	235107041	235107042	chr1:235106929-235107153	Active
chr1	235133218	235133219	chr1:235133014-235133422	Active
chr1	235267667	235267668	chr1:235267591-235267744	Active
chr1	235668837	235668838	chr1:235668656-235669018	Active
chr1	236027231	236027232	chr1:236026992-236027471	Active
chr1	236028087	236028088	chr1:236027883-236028291	Active
chr1	236030930	236030931	chr1:236030835-236031025	Active
chr1	236080906	236080907	chr1:236080566-236081247	Active
chr1	236082643	236082644	chr1:236082498-236082788	Active
chr1	236083457	236083458	chr1:236083263-236083651	Active
chr1	236135825	236135826	chr1:236135691-236135959	Active
chr1	236150439	236150440	chr1:236150188-236150690	Active
chr1	236162891	236162892	chr1:236162583-236163199	Active
chr1	236179595	236179596	chr1:236179538-236179652	Active
chr1	236182433	236182434	chr1:236182192-236182674	Active
chr1	238811404	238811405	chr1:238811242-238811567	Active
chr1	240397918	240397919	chr1:240397761-240398076	Active
chr1	240406084	240406085	chr1:240405898-240406270	Active
chr1	240437755	240437756	chr1:240437557-240437954	Active
chr1	240476404	240476405	chr1:240476321-240476487	Active
chr1	240514453	240514454	chr1:240514375-240514531	Active
chr1	240562931	240562932	chr1:240562823-240563040	Active
chr1	240565353	240565354	chr1:240565334-240565372	Active
chr1	243428199	243428200	chr1:243428005-243428394	Active
chr1	243654766	243654767	chr1:243654647-243654885	Active
chr1	244011964	244011965	chr1:244011895-244012034	Active
chr1	244211450	244211451	chr1:244210956-244211944	Active
chr1	244212853	244212854	chr1:244212276-244213430	Active
chr1	244613979	244613980	chr1:244613820-244614139	Active
chr1	245255384	245255385	chr1:245255337-245255432	Active
chr1	246035352	246035353	chr1:246035151-246035554	Active
chr1	246038545	246038546	chr1:246038342-246038749	Active
chr1	246730788	246730789	chr1:246730569-246731007	Active
chr1	246772460	246772461	chr1:246772310-246772610	Active
chr1	249118008	249118009	chr1:249117788-249118228	Active
chr10	179476	179477	chr10:179287-179666	Active
chr10	736596	736597	chr10:736516-736676	Active
chr10	830586	830587	chr10:830510-830663	Active
chr10	830956	830957	chr10:830904-831008	Active
chr10	990607	990608	chr10:990446-990769	Active
chr10	3088235	3088236	chr10:3088088-3088382	Active
chr10	4284082	4284083	chr10:4283808-4284356	Active
chr10	4705471	4705472	chr10:4705159-4705783	Active
chr10	4813773	4813774	chr10:4813646-4813900	Active
chr10	5333928	5333929	chr10:5333644-5334212	Active
chr10	5607801	5607802	chr10:5607602-5608000	Active
chr10	5639066	5639067	chr10:5638863-5639270	Active
chr10	6206422	6206423	chr10:6206285-6206560	Active
chr10	6243554	6243555	chr10:6243287-6243821	Active
chr10	6246303	6246304	chr10:6245814-6246792	Active
chr10	11652954	11652955	chr10:11652835-11653073	Active
chr10	11917957	11917958	chr10:11917828-11918087	Active
chr10	13143114	13143115	chr10:13142941-13143287	Active
chr10	13747975	13747976	chr10:13747807-13748143	Active
chr10	13755145	13755146	chr10:13754952-13755339	Active
chr10	13758338	13758339	chr10:13758221-13758456	Active
chr10	13908384	13908385	chr10:13908290-13908478	Active
chr10	13924503	13924504	chr10:13924181-13924825	Active
chr10	13932324	13932325	chr10:13932168-13932481	Active
chr10	14051723	14051724	chr10:14051386-14052060	Active
chr10	14629054	14629055	chr10:14628830-14629278	Active
chr10	14647363	14647364	chr10:14647138-14647588	Active
chr10	17028442	17028443	chr10:17028207-17028677	Active
chr10	17067754	17067755	chr10:17067559-17067950	Active
chr10	17569697	17569698	chr10:17569630-17569764	Active
chr10	17707916	17707917	chr10:17707752-17708081	Active
chr10	21816236	21816237	chr10:21816029-21816444	Active
chr10	21824490	21824491	chr10:21824374-21824606	Active
chr10	22629259	22629260	chr10:22628998-22629520	Active
chr10	22629903	22629904	chr10:22629825-22629981	Active
chr10	22630454	22630455	chr10:22630393-22630515	Active
chr10	22725800	22725801	chr10:22725331-22726270	Active
chr10	22727002	22727003	chr10:22726811-22727194	Active
chr10	22890451	22890452	chr10:22890368-22890535	Active
chr10	27070231	27070232	chr10:27069899-27070563	Active
chr10	27147643	27147644	chr10:27147453-27147834	Active
chr10	27532004	27532005	chr10:27531769-27532240	Active
chr10	28003012	28003013	chr10:28002936-28003088	Active
chr10	28366924	28366925	chr10:28366743-28367106	Active
chr10	30471323	30471324	chr10:30471133-30471514	Active
chr10	30471775	30471776	chr10:30471622-30471929	Active
chr10	31025931	31025932	chr10:31025766-31026097	Active
chr10	31044635	31044636	chr10:31044467-31044804	Active
chr10	31073673	31073674	chr10:31073492-31073855	Active
chr10	31364559	31364560	chr10:31364412-31364707	Active
chr10	31422834	31422835	chr10:31422679-31422989	Active
chr10	31423688	31423689	chr10:31423488-31423889	Active
chr10	31892498	31892499	chr10:31892273-31892723	Active
chr10	31986327	31986328	chr10:31986198-31986456	Active
chr10	31986882	31986883	chr10:31986692-31987073	Active
chr10	32034705	32034706	chr10:32034546-32034864	Active
chr10	32048126	32048127	chr10:32047879-32048374	Active
chr10	32049148	32049149	chr10:32048872-32049424	Active
chr10	32049672	32049673	chr10:32049659-32049685	Active
chr10	32218423	32218424	chr10:32218329-32218518	Active
chr10	32735944	32735945	chr10:32735821-32736068	Active
chr10	33251077	33251078	chr10:33250851-33251304	Active
chr10	33269684	33269685	chr10:33269452-33269916	Active
chr10	33272442	33272443	chr10:33272272-33272613	Active
chr10	33537851	33537852	chr10:33537661-33538041	Active
chr10	33542009	33542010	chr10:33541909-33542109	Active
chr10	33562403	33562404	chr10:33562254-33562552	Active
chr10	33621273	33621274	chr10:33621123-33621423	Active
chr10	33626146	33626147	chr10:33625950-33626342	Active
chr10	33654426	33654427	chr10:33654373-33654479	Active
chr10	33654990	33654991	chr10:33654776-33655204	Active
chr10	33666476	33666477	chr10:33666319-33666634	Active
chr10	33670554	33670555	chr10:33670298-33670810	Active
chr10	35102867	35102868	chr10:35102675-35103059	Active
chr10	35932423	35932424	chr10:35932153-35932694	Active
chr10	38264337	38264338	chr10:38264185-38264489	Active
chr10	43601007	43601008	chr10:43600895-43601120	Active
chr10	43633280	43633281	chr10:43633157-43633403	Active
chr10	43635995	43635996	chr10:43635714-43636276	Active
chr10	43951121	43951122	chr10:43950893-43951349	Active
chr10	45470635	45470636	chr10:45470476-45470795	Active
chr10	47655871	47655872	chr10:47655672-47656071	Active
chr10	49678338	49678339	chr10:49678205-49678472	Active
chr10	49726062	49726063	chr10:49725975-49726150	Active
chr10	49811635	49811636	chr10:49811574-49811696	Active
chr10	49814451	49814452	chr10:49814365-49814537	Active
chr10	49815144	49815145	chr10:49814847-49815442	Active
chr10	50743203	50743204	chr10:50742859-50743547	Active
chr10	51574697	51574698	chr10:51574472-51574922	Active
chr10	52385600	52385601	chr10:52385542-52385659	Active
chr10	52751924	52751925	chr10:52751732-52752116	Active
chr10	52753305	52753306	chr10:52753196-52753414	Active
chr10	54078380	54078381	chr10:54078280-54078480	Active
chr10	54078978	54078979	chr10:54078781-54079176	Active
chr10	54203247	54203248	chr10:54203068-54203427	Active
chr10	54203685	54203686	chr10:54203502-54203868	Active
chr10	54211740	54211741	chr10:54211545-54211936	Active
chr10	54246753	54246754	chr10:54246557-54246950	Active
chr10	54293975	54293976	chr10:54293866-54294084	Active
chr10	60334147	60334148	chr10:60333947-60334347	Active
chr10	60421370	60421371	chr10:60421235-60421505	Active
chr10	60422285	60422286	chr10:60422217-60422354	Active
chr10	61632965	61632966	chr10:61632760-61633170	Active
chr10	63663678	63663679	chr10:63663540-63663817	Active
chr10	63752515	63752516	chr10:63752119-63752912	Active
chr10	63803477	63803478	chr10:63803306-63803648	Active
chr10	63814882	63814883	chr10:63814731-63815034	Active
chr10	63842606	63842607	chr10:63842469-63842743	Active
chr10	64320150	64320151	chr10:64320064-64320236	Active
chr10	65026439	65026440	chr10:65026237-65026642	Active
chr10	65227116	65227117	chr10:65226977-65227255	Active
chr10	65274818	65274819	chr10:65274637-65275000	Active
chr10	65282323	65282324	chr10:65282188-65282459	Active
chr10	65388511	65388512	chr10:65388414-65388608	Active
chr10	65390314	65390315	chr10:65389747-65390882	Active
chr10	69609275	69609276	chr10:69609160-69609390	Active
chr10	69855079	69855080	chr10:69854882-69855277	Active
chr10	69913516	69913517	chr10:69913307-69913725	Active
chr10	70088326	70088327	chr10:70088080-70088572	Active
chr10	70884722	70884723	chr10:70884620-70884824	Active
chr10	71626673	71626674	chr10:71626507-71626840	Active
chr10	71655824	71655825	chr10:71655656-71655993	Active
chr10	71662158	71662159	chr10:71662112-71662205	Active
chr10	71928363	71928364	chr10:71928097-71928630	Active
chr10	72165316	72165317	chr10:72165059-72165574	Active
chr10	72974018	72974019	chr10:72973788-72974249	Active
chr10	72992305	72992306	chr10:72992169-72992442	Active
chr10	73026287	73026288	chr10:73026177-73026397	Active
chr10	73039198	73039199	chr10:73039102-73039294	Active
chr10	73526657	73526658	chr10:73526437-73526878	Active
chr10	73527069	73527070	chr10:73526896-73527242	Active
chr10	73528606	73528607	chr10:73528339-73528873	Active
chr10	73529281	73529282	chr10:73529064-73529499	Active
chr10	73530136	73530137	chr10:73529949-73530323	Active
chr10	73530806	73530807	chr10:73530522-73531091	Active
chr10	73532093	73532094	chr10:73531831-73532355	Active
chr10	73726139	73726140	chr10:73725868-73726411	Active
chr10	73734555	73734556	chr10:73734357-73734754	Active
chr10	73735885	73735886	chr10:73735695-73736076	Active
chr10	74020978	74020979	chr10:74020239-74021717	Active
chr10	74032620	74032621	chr10:74032298-74032943	Active
chr10	74057468	74057469	chr10:74056833-74058104	Active
chr10	74078741	74078742	chr10:74078612-74078870	Active
chr10	74079869	74079870	chr10:74079380-74080359	Active
chr10	74080711	74080712	chr10:74080430-74080993	Active
chr10	74091417	74091418	chr10:74091361-74091474	Active
chr10	74091905	74091906	chr10:74091661-74092150	Active
chr10	74385260	74385261	chr10:74385233-74385288	Active
chr10	75253874	75253875	chr10:75253773-75253975	Active
chr10	75386376	75386377	chr10:75386298-75386455	Active
chr10	75666632	75666633	chr10:75666465-75666800	Active
chr10	75726011	75726012	chr10:75725888-75726135	Active
chr10	75768581	75768582	chr10:75768391-75768772	Active
chr10	75805491	75805492	chr10:75805462-75805520	Active
chr10	78920623	78920624	chr10:78920467-78920779	Active
chr10	78923967	78923968	chr10:78923836-78924098	Active
chr10	78955122	78955123	chr10:78954967-78955278	Active
chr10	79152812	79152813	chr10:79152642-79152983	Active
chr10	79176301	79176302	chr10:79176142-79176460	Active
chr10	79261250	79261251	chr10:79261142-79261358	Active
chr10	79284259	79284260	chr10:79284063-79284455	Active
chr10	79291415	79291416	chr10:79291052-79291779	Active
chr10	79291990	79291991	chr10:79291885-79292096	Active
chr10	79347061	79347062	chr10:79346819-79347304	Active
chr10	79389627	79389628	chr10:79389440-79389814	Active
chr10	79685393	79685394	chr10:79685177-79685609	Active
chr10	80015975	80015976	chr10:80015725-80016226	Active
chr10	80023465	80023466	chr10:80023350-80023581	Active
chr10	80063180	80063181	chr10:80062995-80063366	Active
chr10	80733307	80733308	chr10:80732492-80734123	Active
chr10	80734617	80734618	chr10:80734291-80734943	Active
chr10	80737831	80737832	chr10:80737664-80737999	Active
chr10	80831008	80831009	chr10:80830818-80831199	Active
chr10	80841732	80841733	chr10:80841621-80841843	Active
chr10	80860234	80860235	chr10:80860192-80860276	Active
chr10	80897772	80897773	chr10:80897644-80897901	Active
chr10	80908571	80908572	chr10:80908110-80909032	Active
chr10	80911669	80911670	chr10:80911539-80911799	Active
chr10	80912302	80912303	chr10:80912242-80912363	Active
chr10	80917540	80917541	chr10:80917330-80917751	Active
chr10	80918500	80918501	chr10:80918312-80918688	Active
chr10	80926037	80926038	chr10:80925867-80926207	Active
chr10	80944186	80944187	chr10:80943996-80944377	Active
chr10	80945040	80945041	chr10:80944867-80945213	Active
chr10	80983299	80983300	chr10:80983096-80983503	Active
chr10	80997538	80997539	chr10:80997251-80997825	Active
chr10	80999454	80999455	chr10:80998898-81000011	Active
chr10	81001835	81001836	chr10:81001444-81002226	Active
chr10	81004714	81004715	chr10:81004480-81004949	Active
chr10	81005482	81005483	chr10:81005366-81005598	Active
chr10	81006620	81006621	chr10:81006414-81006827	Active
chr10	81008430	81008431	chr10:81008258-81008603	Active
chr10	81009807	81009808	chr10:81009590-81010024	Active
chr10	81010403	81010404	chr10:81010188-81010619	Active
chr10	81026352	81026353	chr10:81025991-81026714	Active
chr10	81027634	81027635	chr10:81027575-81027693	Active
chr10	81028281	81028282	chr10:81027973-81028590	Active
chr10	81028858	81028859	chr10:81028676-81029041	Active
chr10	81030299	81030300	chr10:81030195-81030403	Active
chr10	81030821	81030822	chr10:81030651-81030992	Active
chr10	81034127	81034128	chr10:81033900-81034354	Active
chr10	81034649	81034650	chr10:81034555-81034743	Active
chr10	81046343	81046344	chr10:81045880-81046806	Active
chr10	81048357	81048358	chr10:81048115-81048599	Active
chr10	81059567	81059568	chr10:81059255-81059879	Active
chr10	81071619	81071620	chr10:81071549-81071690	Active
chr10	81077946	81077947	chr10:81077317-81078576	Active
chr10	81078928	81078929	chr10:81078771-81079085	Active
chr10	81159068	81159069	chr10:81158970-81159167	Active
chr10	81159457	81159458	chr10:81159335-81159579	Active
chr10	81946511	81946512	chr10:81946319-81946704	Active
chr10	81956298	81956299	chr10:81956011-81956585	Active
chr10	81963188	81963189	chr10:81962798-81963579	Active
chr10	88160152	88160153	chr10:88160011-88160294	Active
chr10	88160594	88160595	chr10:88160347-88160841	Active
chr10	88471009	88471010	chr10:88470805-88471213	Active
chr10	88471581	88471582	chr10:88471302-88471860	Active
chr10	88472148	88472149	chr10:88471893-88472403	Active
chr10	88517437	88517438	chr10:88517208-88517667	Active
chr10	89602983	89602984	chr10:89602886-89603081	Active
chr10	90711508	90711509	chr10:90711253-90711764	Active
chr10	90753944	90753945	chr10:90753757-90754132	Active
chr10	90792103	90792104	chr10:90791932-90792275	Active
chr10	90847081	90847082	chr10:90846894-90847268	Active
chr10	92691085	92691086	chr10:92690903-92691268	Active
chr10	92922121	92922122	chr10:92921990-92922253	Active
chr10	92924079	92924080	chr10:92923893-92924265	Active
chr10	94351541	94351542	chr10:94351391-94351691	Active
chr10	94459631	94459632	chr10:94459466-94459797	Active
chr10	94517035	94517036	chr10:94516915-94517155	Active
chr10	94520495	94520496	chr10:94520397-94520594	Active
chr10	94608965	94608966	chr10:94608884-94609046	Active
chr10	95136415	95136416	chr10:95136235-95136595	Active
chr10	95145242	95145243	chr10:95145053-95145431	Active
chr10	95146931	95146932	chr10:95146698-95147164	Active
chr10	95193714	95193715	chr10:95193537-95193891	Active
chr10	95196235	95196236	chr10:95195782-95196689	Active
chr10	95197281	95197282	chr10:95196959-95197603	Active
chr10	95197889	95197890	chr10:95197787-95197992	Active
chr10	95198715	95198716	chr10:95198614-95198817	Active
chr10	95200510	95200511	chr10:95200243-95200778	Active
chr10	95205488	95205489	chr10:95205346-95205630	Active
chr10	95218779	95218780	chr10:95218561-95218998	Active
chr10	95222718	95222719	chr10:95222493-95222944	Active
chr10	95224027	95224028	chr10:95223953-95224101	Active
chr10	95224259	95224260	chr10:95224149-95224369	Active
chr10	95224755	95224756	chr10:95224699-95224811	Active
chr10	95225547	95225548	chr10:95225325-95225770	Active
chr10	95226342	95226343	chr10:95226262-95226423	Active
chr10	95228380	95228381	chr10:95228207-95228553	Active
chr10	99302124	99302125	chr10:99302007-99302242	Active
chr10	99303046	99303047	chr10:99302907-99303185	Active
chr10	99401897	99401898	chr10:99401742-99402052	Active
chr10	99408932	99408933	chr10:99408797-99409067	Active
chr10	99497579	99497580	chr10:99497485-99497673	Active
chr10	100019848	100019849	chr10:100019738-100019959	Active
chr10	100020238	100020239	chr10:100020230-100020246	Active
chr10	100076599	100076600	chr10:100076500-100076699	Active
chr10	101381509	101381510	chr10:101381465-101381554	Active
chr10	101539712	101539713	chr10:101539519-101539906	Active
chr10	101666409	101666410	chr10:101666342-101666477	Active
chr10	101736965	101736966	chr10:101736797-101737134	Active
chr10	101744185	101744186	chr10:101744070-101744300	Active
chr10	101754269	101754270	chr10:101754114-101754425	Active
chr10	101766175	101766176	chr10:101765990-101766360	Active
chr10	101768069	101768070	chr10:101767938-101768201	Active
chr10	102792916	102792917	chr10:102792815-102793017	Active
chr10	103124705	103124706	chr10:103124623-103124787	Active
chr10	103124987	103124988	chr10:103124787-103125187	Active
chr10	103453641	103453642	chr10:103453403-103453880	Active
chr10	103600626	103600627	chr10:103600514-103600739	Active
chr10	103878974	103878975	chr10:103878662-103879287	Active
chr10	104387680	104387681	chr10:104387544-104387817	Active
chr10	104388236	104388237	chr10:104388023-104388450	Active
chr10	104402008	104402009	chr10:104401686-104402330	Active
chr10	104406594	104406595	chr10:104406463-104406725	Active
chr10	104406950	104406951	chr10:104406801-104407099	Active
chr10	104473340	104473341	chr10:104473144-104473537	Active
chr10	104504770	104504771	chr10:104504643-104504897	Active
chr10	105208404	105208405	chr10:105208274-105208534	Active
chr10	105419666	105419667	chr10:105419490-105419843	Active
chr10	105427333	105427334	chr10:105427179-105427487	Active
chr10	105456421	105456422	chr10:105456300-105456542	Active
chr10	105668221	105668222	chr10:105667994-105668449	Active
chr10	106020859	106020860	chr10:106020526-106021193	Active
chr10	106065442	106065443	chr10:106065321-106065564	Active
chr10	106065805	106065806	chr10:106065731-106065880	Active
chr10	106081728	106081729	chr10:106081521-106081936	Active
chr10	106082413	106082414	chr10:106082205-106082621	Active
chr10	106085401	106085402	chr10:106085298-106085504	Active
chr10	106087955	106087956	chr10:106087819-106088091	Active
chr10	106095113	106095114	chr10:106094943-106095283	Active
chr10	106096578	106096579	chr10:106096287-106096870	Active
chr10	111766597	111766598	chr10:111766410-111766784	Active
chr10	112113438	112113439	chr10:112113245-112113632	Active
chr10	112158599	112158600	chr10:112158460-112158738	Active
chr10	112159265	112159266	chr10:112159079-112159451	Active
chr10	112170349	112170350	chr10:112170161-112170538	Active
chr10	112259506	112259507	chr10:112259301-112259712	Active
chr10	112261185	112261186	chr10:112261043-112261328	Active
chr10	112263980	112263981	chr10:112263780-112264181	Active
chr10	112272720	112272721	chr10:112272592-112272848	Active
chr10	112290249	112290250	chr10:112290201-112290297	Active
chr10	114709211	114709212	chr10:114709018-114709405	Active
chr10	116582872	116582873	chr10:116582671-116583074	Active
chr10	121031310	121031311	chr10:121031141-121031480	Active
chr10	121073271	121073272	chr10:121072989-121073553	Active
chr10	121161533	121161534	chr10:121161203-121161864	Active
chr10	121412264	121412265	chr10:121412148-121412380	Active
chr10	121415374	121415375	chr10:121415317-121415432	Active
chr10	121417988	121417989	chr10:121417930-121418047	Active
chr10	123873324	123873325	chr10:123873239-123873409	Active
chr10	125755299	125755300	chr10:125754916-125755682	Active
chr10	126491063	126491064	chr10:126490996-126491131	Active
chr10	126748716	126748717	chr10:126748587-126748846	Active
chr10	126749396	126749397	chr10:126749212-126749581	Active
chr10	126782194	126782195	chr10:126782105-126782284	Active
chr10	126838071	126838072	chr10:126837951-126838191	Active
chr10	126840916	126840917	chr10:126840629-126841204	Active
chr10	127583768	127583769	chr10:127583558-127583978	Active
chr10	127751176	127751177	chr10:127751033-127751319	Active
chr10	127751987	127751988	chr10:127751937-127752037	Active
chr10	127752348	127752349	chr10:127752206-127752491	Active
chr10	127823016	127823017	chr10:127822846-127823186	Active
chr10	127916449	127916450	chr10:127916240-127916659	Active
chr10	127932652	127932653	chr10:127932254-127933051	Active
chr10	127936365	127936366	chr10:127936160-127936570	Active
chr10	127941875	127941876	chr10:127941447-127942303	Active
chr10	128075530	128075531	chr10:128075178-128075883	Active
chr10	128593087	128593088	chr10:128592998-128593177	Active
chr10	128943633	128943634	chr10:128943463-128943803	Active
chr10	128946921	128946922	chr10:128946859-128946983	Active
chr10	128947388	128947389	chr10:128947297-128947480	Active
chr10	133776233	133776234	chr10:133776164-133776302	Active
chr10	133793237	133793238	chr10:133793049-133793425	Active
chr10	133794247	133794248	chr10:133794080-133794414	Active
chr10	134122051	134122052	chr10:134122010-134122092	Active
chr10	134208879	134208880	chr10:134208745-134209013	Active
chr10	134331005	134331006	chr10:134330832-134331178	Active
chr10	135074919	135074920	chr10:135074691-135075148	Active
chr10	135092196	135092197	chr10:135092117-135092276	Active
chr10	135092591	135092592	chr10:135092436-135092746	Active
chr10	135192027	135192028	chr10:135191872-135192182	Active
chr11	317141	317142	chr11:316965-317318	Active
chr11	356300	356301	chr11:355877-356724	Active
chr11	813669	813670	chr11:813578-813760	Active
chr11	840973	840974	chr11:840856-841090	Active
chr11	926808	926809	chr11:926738-926879	Active
chr11	1331733	1331734	chr11:1331682-1331784	Active
chr11	1404259	1404260	chr11:1404202-1404317	Active
chr11	1404598	1404599	chr11:1404403-1404794	Active
chr11	1772680	1772681	chr11:1772582-1772778	Active
chr11	2402262	2402263	chr11:2402008-2402516	Active
chr11	2913784	2913785	chr11:2913617-2913951	Active
chr11	2951589	2951590	chr11:2951529-2951649	Active
chr11	2954317	2954318	chr11:2954251-2954383	Active
chr11	2961950	2961951	chr11:2961841-2962060	Active
chr11	3077860	3077861	chr11:3077664-3078057	Active
chr11	3443864	3443865	chr11:3443739-3443990	Active
chr11	3855954	3855955	chr11:3855847-3856061	Active
chr11	3859920	3859921	chr11:3859822-3860019	Active
chr11	3860528	3860529	chr11:3860220-3860837	Active
chr11	6668044	6668045	chr11:6667820-6668268	Active
chr11	7697454	7697455	chr11:7697344-7697564	Active
chr11	7913786	7913787	chr11:7913705-7913868	Active
chr11	8041668	8041669	chr11:8041450-8041887	Active
chr11	8723586	8723587	chr11:8723535-8723638	Active
chr11	8730831	8730832	chr11:8730669-8730993	Active
chr11	8935806	8935807	chr11:8935621-8935992	Active
chr11	9386043	9386044	chr11:9385760-9386326	Active
chr11	9590513	9590514	chr11:9590279-9590748	Active
chr11	9635756	9635757	chr11:9635436-9636077	Active
chr11	9686726	9686727	chr11:9686542-9686911	Active
chr11	9710579	9710580	chr11:9710363-9710796	Active
chr11	9781945	9781946	chr11:9781782-9782109	Active
chr11	9787275	9787276	chr11:9786985-9787566	Active
chr11	9788014	9788015	chr11:9787824-9788205	Active
chr11	9824370	9824371	chr11:9824167-9824574	Active
chr11	10323449	10323450	chr11:10323282-10323617	Active
chr11	10396963	10396964	chr11:10396762-10397165	Active
chr11	10397658	10397659	chr11:10397619-10397698	Active
chr11	10409245	10409246	chr11:10409017-10409473	Active
chr11	10510878	10510879	chr11:10510755-10511001	Active
chr11	10549222	10549223	chr11:10549004-10549441	Active
chr11	10681447	10681448	chr11:10681207-10681687	Active
chr11	10922075	10922076	chr11:10921943-10922208	Active
chr11	10952207	10952208	chr11:10951981-10952433	Active
chr11	10955584	10955585	chr11:10955517-10955651	Active
chr11	10955858	10955859	chr11:10955665-10956051	Active
chr11	11998943	11998944	chr11:11998818-11999068	Active
chr11	12065719	12065720	chr11:12065635-12065803	Active
chr11	12098315	12098316	chr11:12097914-12098716	Active
chr11	12101888	12101889	chr11:12101706-12102070	Active
chr11	12109702	12109703	chr11:12109558-12109847	Active
chr11	12111820	12111821	chr11:12111660-12111980	Active
chr11	12132750	12132751	chr11:12132692-12132808	Active
chr11	12133284	12133285	chr11:12133218-12133350	Active
chr11	12146575	12146576	chr11:12146355-12146795	Active
chr11	12148368	12148369	chr11:12148184-12148552	Active
chr11	12177982	12177983	chr11:12177917-12178047	Active
chr11	12180645	12180646	chr11:12180569-12180722	Active
chr11	12181360	12181361	chr11:12181262-12181458	Active
chr11	12185005	12185006	chr11:12184848-12185162	Active
chr11	12186919	12186920	chr11:12186762-12187077	Active
chr11	12188774	12188775	chr11:12188567-12188982	Active
chr11	12197527	12197528	chr11:12197316-12197738	Active
chr11	12199537	12199538	chr11:12199343-12199732	Active
chr11	12204321	12204322	chr11:12204138-12204505	Active
chr11	12204793	12204794	chr11:12204570-12205016	Active
chr11	12218267	12218268	chr11:12218036-12218499	Active
chr11	12222746	12222747	chr11:12222498-12222995	Active
chr11	12306989	12306990	chr11:12306799-12307179	Active
chr11	12309543	12309544	chr11:12309352-12309734	Active
chr11	12438590	12438591	chr11:12438419-12438761	Active
chr11	12455458	12455459	chr11:12455335-12455581	Active
chr11	12561391	12561392	chr11:12561282-12561501	Active
chr11	12698233	12698234	chr11:12697923-12698543	Active
chr11	12698891	12698892	chr11:12698857-12698926	Active
chr11	12701993	12701994	chr11:12701917-12702070	Active
chr11	13238175	13238176	chr11:13238046-13238305	Active
chr11	13283378	13283379	chr11:13283262-13283494	Active
chr11	13300136	13300137	chr11:13299973-13300299	Active
chr11	13360041	13360042	chr11:13359856-13360227	Active
chr11	17230904	17230905	chr11:17230717-17231092	Active
chr11	17335914	17335915	chr11:17335831-17335998	Active
chr11	17374999	17375000	chr11:17374298-17375700	Active
chr11	19599691	19599692	chr11:19599589-19599793	Active
chr11	19650070	19650071	chr11:19649981-19650160	Active
chr11	19701878	19701879	chr11:19701731-19702025	Active
chr11	19737021	19737022	chr11:19736892-19737150	Active
chr11	19938759	19938760	chr11:19938604-19938915	Active
chr11	19957267	19957268	chr11:19957110-19957424	Active
chr11	20053383	20053384	chr11:20053197-20053569	Active
chr11	20134239	20134240	chr11:20134058-20134420	Active
chr11	27740108	27740109	chr11:27739901-27740316	Active
chr11	27740598	27740599	chr11:27740535-27740662	Active
chr11	27955923	27955924	chr11:27955713-27956134	Active
chr11	27956536	27956537	chr11:27956455-27956618	Active
chr11	28132678	28132679	chr11:28132530-28132826	Active
chr11	28855434	28855435	chr11:28855204-28855664	Active
chr11	28856510	28856511	chr11:28856336-28856685	Active
chr11	28858158	28858159	chr11:28857853-28858464	Active
chr11	29141305	29141306	chr11:29141109-29141502	Active
chr11	29141748	29141749	chr11:29141601-29141895	Active
chr11	29322139	29322140	chr11:29321986-29322293	Active
chr11	32913628	32913629	chr11:32913428-32913828	Active
chr11	32915965	32915966	chr11:32915475-32916456	Active
chr11	33181830	33181831	chr11:33181656-33182005	Active
chr11	33468554	33468555	chr11:33468371-33468737	Active
chr11	33568280	33568281	chr11:33568178-33568383	Active
chr11	33708995	33708996	chr11:33708893-33709097	Active
chr11	33711999	33712000	chr11:33711808-33712191	Active
chr11	33713813	33713814	chr11:33713598-33714029	Active
chr11	33723617	33723618	chr11:33723473-33723762	Active
chr11	33743183	33743184	chr11:33742880-33743486	Active
chr11	34621958	34621959	chr11:34621875-34622041	Active
chr11	34675778	34675779	chr11:34675579-34675977	Active
chr11	35104692	35104693	chr11:35103874-35105511	Active
chr11	35165911	35165912	chr11:35165614-35166208	Active
chr11	35180742	35180743	chr11:35180596-35180888	Active
chr11	35187061	35187062	chr11:35186946-35187176	Active
chr11	35187714	35187715	chr11:35187357-35188072	Active
chr11	35188728	35188729	chr11:35188303-35189153	Active
chr11	35249690	35249691	chr11:35249361-35250020	Active
chr11	35257693	35257694	chr11:35257615-35257771	Active
chr11	35643819	35643820	chr11:35643691-35643948	Active
chr11	36530957	36530958	chr11:36530791-36531124	Active
chr11	44590640	44590641	chr11:44590064-44591217	Active
chr11	45202281	45202282	chr11:45201958-45202605	Active
chr11	46143791	46143792	chr11:46143609-46143973	Active
chr11	46258967	46258968	chr11:46258702-46259233	Active
chr11	46264962	46264963	chr11:46264726-46265198	Active
chr11	46270317	46270318	chr11:46270167-46270467	Active
chr11	46312302	46312303	chr11:46312210-46312394	Active
chr11	47573794	47573795	chr11:47573563-47574025	Active
chr11	47787399	47787400	chr11:47787265-47787534	Active
chr11	47790024	47790025	chr11:47789923-47790126	Active
chr11	57045807	57045808	chr11:57045764-57045851	Active
chr11	57083254	57083255	chr11:57083068-57083441	Active
chr11	57333829	57333830	chr11:57333685-57333973	Active
chr11	57406999	57407000	chr11:57406709-57407290	Active
chr11	57543091	57543092	chr11:57542885-57543297	Active
chr11	57546371	57546372	chr11:57546018-57546724	Active
chr11	57559859	57559860	chr11:57559748-57559971	Active
chr11	58341219	58341220	chr11:58340867-58341571	Active
chr11	59524563	59524564	chr11:59524471-59524655	Active
chr11	60926226	60926227	chr11:60926054-60926399	Active
chr11	61064962	61064963	chr11:61064926-61064998	Active
chr11	61065448	61065449	chr11:61065380-61065516	Active
chr11	61690179	61690180	chr11:61690120-61690238	Active
chr11	61690881	61690882	chr11:61690816-61690947	Active
chr11	61739255	61739256	chr11:61738760-61739751	Active
chr11	61740252	61740253	chr11:61739990-61740514	Active
chr11	62211324	62211325	chr11:62211244-62211404	Active
chr11	62211943	62211944	chr11:62211626-62212261	Active
chr11	62306081	62306082	chr11:62305940-62306223	Active
chr11	62306894	62306895	chr11:62306762-62307027	Active
chr11	62308679	62308680	chr11:62308532-62308826	Active
chr11	62310810	62310811	chr11:62310227-62311393	Active
chr11	62311621	62311622	chr11:62311446-62311797	Active
chr11	62312217	62312218	chr11:62312037-62312397	Active
chr11	62320267	62320268	chr11:62320057-62320478	Active
chr11	62321111	62321112	chr11:62320979-62321244	Active
chr11	62321584	62321585	chr11:62321348-62321821	Active
chr11	62324481	62324482	chr11:62324383-62324580	Active
chr11	62413233	62413234	chr11:62413039-62413428	Active
chr11	63775327	63775328	chr11:63775286-63775368	Active
chr11	63949202	63949203	chr11:63949132-63949273	Active
chr11	64125557	64125558	chr11:64125464-64125650	Active
chr11	64626226	64626227	chr11:64625998-64626454	Active
chr11	64629309	64629310	chr11:64629180-64629438	Active
chr11	64632358	64632359	chr11:64631898-64632818	Active
chr11	64633289	64633290	chr11:64633111-64633468	Active
chr11	64636827	64636828	chr11:64636604-64637051	Active
chr11	64638079	64638080	chr11:64637838-64638320	Active
chr11	65058387	65058388	chr11:65058176-65058598	Active
chr11	65059217	65059218	chr11:65059026-65059409	Active
chr11	65059862	65059863	chr11:65059737-65059988	Active
chr11	65083662	65083663	chr11:65083603-65083722	Active
chr11	65121451	65121452	chr11:65121352-65121551	Active
chr11	65185141	65185142	chr11:65184888-65185395	Active
chr11	65186337	65186338	chr11:65185589-65187086	Active
chr11	65187747	65187748	chr11:65187297-65188198	Active
chr11	65220870	65220871	chr11:65220740-65221001	Active
chr11	65239006	65239007	chr11:65238917-65239096	Active
chr11	65239710	65239711	chr11:65239550-65239870	Active
chr11	65244970	65244971	chr11:65244638-65245303	Active
chr11	65246381	65246382	chr11:65246279-65246484	Active
chr11	65255279	65255280	chr11:65254949-65255610	Active
chr11	65256840	65256841	chr11:65256318-65257363	Active
chr11	65257675	65257676	chr11:65257502-65257849	Active
chr11	65259369	65259370	chr11:65259217-65259522	Active
chr11	65259775	65259776	chr11:65259637-65259913	Active
chr11	65260390	65260391	chr11:65259930-65260851	Active
chr11	65261427	65261428	chr11:65261229-65261625	Active
chr11	65264144	65264145	chr11:65263684-65264604	Active
chr11	65265294	65265295	chr11:65264635-65265953	Active
chr11	65274200	65274201	chr11:65273934-65274467	Active
chr11	65342699	65342700	chr11:65342581-65342818	Active
chr11	65420103	65420104	chr11:65419981-65420225	Active
chr11	65420539	65420540	chr11:65420425-65420654	Active
chr11	65657027	65657028	chr11:65656792-65657262	Active
chr11	65666847	65666848	chr11:65666492-65667203	Active
chr11	65670818	65670819	chr11:65670692-65670945	Active
chr11	65679048	65679049	chr11:65678943-65679154	Active
chr11	65679413	65679414	chr11:65679250-65679576	Active
chr11	65683365	65683366	chr11:65683105-65683625	Active
chr11	65695743	65695744	chr11:65695608-65695878	Active
chr11	65849275	65849276	chr11:65849089-65849462	Active
chr11	65894337	65894338	chr11:65894211-65894464	Active
chr11	66081033	66081034	chr11:66080826-66081241	Active
chr11	66094734	66094735	chr11:66094685-66094783	Active
chr11	67122188	67122189	chr11:67121988-67122388	Active
chr11	67138489	67138490	chr11:67138301-67138677	Active
chr11	67139165	67139166	chr11:67138852-67139479	Active
chr11	67140007	67140008	chr11:67139742-67140272	Active
chr11	67142770	67142771	chr11:67142500-67143040	Active
chr11	68121824	68121825	chr11:68121765-68121884	Active
chr11	68608390	68608391	chr11:68608164-68608616	Active
chr11	68775334	68775335	chr11:68775199-68775469	Active
chr11	68776418	68776419	chr11:68776292-68776545	Active
chr11	68778661	68778662	chr11:68778534-68778789	Active
chr11	69067843	69067844	chr11:69067534-69068152	Active
chr11	69069261	69069262	chr11:69069179-69069344	Active
chr11	69069593	69069594	chr11:69069522-69069665	Active
chr11	69089427	69089428	chr11:69089155-69089700	Active
chr11	69235482	69235483	chr11:69235389-69235576	Active
chr11	69257736	69257737	chr11:69257578-69257894	Active
chr11	69258263	69258264	chr11:69258094-69258432	Active
chr11	69451465	69451466	chr11:69451342-69451588	Active
chr11	69452877	69452878	chr11:69452524-69453230	Active
chr11	69453996	69453997	chr11:69453520-69454472	Active
chr11	70245705	70245706	chr11:70245269-70246141	Active
chr11	71936933	71936934	chr11:71936800-71937067	Active
chr11	72431351	72431352	chr11:72431268-72431435	Active
chr11	73034773	73034774	chr11:73034605-73034942	Active
chr11	73036242	73036243	chr11:73036125-73036359	Active
chr11	73088634	73088635	chr11:73088357-73088912	Active
chr11	73490279	73490280	chr11:73490242-73490316	Active
chr11	73490694	73490695	chr11:73490470-73490918	Active
chr11	74742520	74742521	chr11:74742390-74742651	Active
chr11	75265634	75265635	chr11:75265416-75265853	Active
chr11	75270290	75270291	chr11:75270235-75270345	Active
chr11	75946168	75946169	chr11:75946013-75946323	Active
chr11	77751253	77751254	chr11:77751153-77751354	Active
chr11	77898994	77898995	chr11:77898869-77899120	Active
chr11	78131988	78131989	chr11:78131805-78132171	Active
chr11	79148663	79148664	chr11:79148505-79148822	Active
chr11	79149190	79149191	chr11:79149040-79149340	Active
chr11	85885311	85885312	chr11:85884942-85885680	Active
chr11	86514655	86514656	chr11:86514557-86514754	Active
chr11	86514950	86514951	chr11:86514780-86515120	Active
chr11	86527566	86527567	chr11:86527382-86527750	Active
chr11	88071659	88071660	chr11:88071526-88071793	Active
chr11	93864011	93864012	chr11:93863761-93864262	Active
chr11	93868507	93868508	chr11:93868403-93868611	Active
chr11	95610373	95610374	chr11:95610217-95610530	Active
chr11	95888294	95888295	chr11:95888064-95888524	Active
chr11	95889274	95889275	chr11:95888692-95889856	Active
chr11	95890397	95890398	chr11:95890101-95890693	Active
chr11	95901994	95901995	chr11:95901866-95902123	Active
chr11	95976447	95976448	chr11:95976157-95976737	Active
chr11	95987458	95987459	chr11:95987343-95987574	Active
chr11	95990381	95990382	chr11:95990308-95990455	Active
chr11	95991558	95991559	chr11:95991442-95991675	Active
chr11	95994280	95994281	chr11:95994127-95994433	Active
chr11	95996589	95996590	chr11:95996412-95996766	Active
chr11	96040311	96040312	chr11:96040167-96040456	Active
chr11	96047538	96047539	chr11:96047326-96047750	Active
chr11	96072097	96072098	chr11:96071900-96072294	Active
chr11	96072526	96072527	chr11:96072423-96072630	Active
chr11	97836991	97836992	chr11:97836778-97837204	Active
chr11	102043195	102043196	chr11:102042993-102043398	Active
chr11	102189468	102189469	chr11:102189237-102189699	Active
chr11	102216737	102216738	chr11:102216514-102216961	Active
chr11	102867157	102867158	chr11:102867069-102867245	Active
chr11	104838441	104838442	chr11:104838372-104838510	Active
chr11	108741277	108741278	chr11:108741188-108741366	Active
chr11	109965941	109965942	chr11:109965770-109966113	Active
chr11	111604080	111604081	chr11:111603895-111604265	Active
chr11	114163122	114163123	chr11:114162916-114163328	Active
chr11	114192770	114192771	chr11:114192650-114192891	Active
chr11	116742104	116742105	chr11:116741935-116742274	Active
chr11	117015956	117015957	chr11:117015877-117016035	Active
chr11	117016430	117016431	chr11:117016262-117016599	Active
chr11	118481886	118481887	chr11:118481750-118482023	Active
chr11	118489084	118489085	chr11:118489001-118489167	Active
chr11	118489860	118489861	chr11:118489703-118490017	Active
chr11	118490388	118490389	chr11:118490168-118490609	Active
chr11	118493379	118493380	chr11:118493108-118493651	Active
chr11	118493945	118493946	chr11:118493849-118494041	Active
chr11	118663583	118663584	chr11:118663387-118663780	Active
chr11	118783144	118783145	chr11:118782911-118783378	Active
chr11	118783868	118783869	chr11:118783640-118784096	Active
chr11	118784313	118784314	chr11:118784118-118784508	Active
chr11	118785240	118785241	chr11:118785112-118785368	Active
chr11	118786406	118786407	chr11:118786339-118786473	Active
chr11	118787789	118787790	chr11:118787524-118788054	Active
chr11	118788351	118788352	chr11:118788249-118788453	Active
chr11	118790636	118790637	chr11:118790377-118790895	Active
chr11	118791938	118791939	chr11:118791529-118792348	Active
chr11	118793793	118793794	chr11:118793665-118793922	Active
chr11	118794963	118794964	chr11:118794621-118795305	Active
chr11	118800035	118800036	chr11:118799839-118800231	Active
chr11	118800536	118800537	chr11:118800245-118800827	Active
chr11	119341295	119341296	chr11:119341099-119341491	Active
chr11	120302994	120302995	chr11:120302835-120303154	Active
chr11	121526367	121526368	chr11:121526040-121526695	Active
chr11	121526969	121526970	chr11:121526794-121527145	Active
chr11	121593397	121593398	chr11:121593077-121593718	Active
chr11	121594258	121594259	chr11:121594118-121594399	Active
chr11	121700021	121700022	chr11:121699845-121700197	Active
chr11	121906971	121906972	chr11:121906863-121907080	Active
chr11	121916108	121916109	chr11:121915938-121916278	Active
chr11	122049449	122049450	chr11:122049218-122049681	Active
chr11	122052367	122052368	chr11:122052220-122052515	Active
chr11	122060037	122060038	chr11:122059856-122060218	Active
chr11	122063639	122063640	chr11:122063445-122063834	Active
chr11	122072805	122072806	chr11:122072667-122072944	Active
chr11	122080831	122080832	chr11:122080743-122080920	Active
chr11	122086095	122086096	chr11:122086038-122086153	Active
chr11	122527634	122527635	chr11:122527331-122527938	Active
chr11	122568629	122568630	chr11:122568426-122568832	Active
chr11	122585149	122585150	chr11:122584764-122585535	Active
chr11	122586254	122586255	chr11:122586167-122586342	Active
chr11	122615026	122615027	chr11:122614600-122615453	Active
chr11	122617039	122617040	chr11:122616909-122617169	Active
chr11	122936564	122936565	chr11:122936469-122936659	Active
chr11	122940300	122940301	chr11:122940079-122940521	Active
chr11	122989475	122989476	chr11:122989373-122989577	Active
chr11	122993167	122993168	chr11:122993000-122993335	Active
chr11	123001357	123001358	chr11:123001197-123001518	Active
chr11	123003004	123003005	chr11:123002865-123003144	Active
chr11	123008385	123008386	chr11:123008344-123008427	Active
chr11	123013234	123013235	chr11:123013120-123013348	Active
chr11	123016007	123016008	chr11:123015903-123016112	Active
chr11	123037019	123037020	chr11:123036966-123037072	Active
chr11	123345217	123345218	chr11:123345048-123345386	Active
chr11	123414843	123414844	chr11:123414630-123415056	Active
chr11	124669055	124669056	chr11:124668888-124669222	Active
chr11	126286556	126286557	chr11:126286483-126286630	Active
chr11	128323518	128323519	chr11:128323342-128323695	Active
chr11	128335686	128335687	chr11:128335578-128335794	Active
chr11	128363235	128363236	chr11:128363188-128363283	Active
chr11	128367062	128367063	chr11:128366966-128367159	Active
chr11	128367432	128367433	chr11:128367325-128367539	Active
chr11	128373785	128373786	chr11:128373673-128373898	Active
chr11	128374584	128374585	chr11:128374504-128374665	Active
chr11	128376342	128376343	chr11:128376227-128376457	Active
chr11	128377062	128377063	chr11:128376891-128377234	Active
chr11	128377401	128377402	chr11:128377315-128377487	Active
chr11	128387924	128387925	chr11:128387749-128388099	Active
chr11	128389261	128389262	chr11:128388897-128389626	Active
chr11	128393076	128393077	chr11:128392930-128393222	Active
chr11	129150243	129150244	chr11:129149922-129150564	Active
chr11	129871785	129871786	chr11:129871629-129871941	Active
chr11	130767846	130767847	chr11:130767627-130768066	Active
chr11	131935129	131935130	chr11:131934936-131935322	Active
chr11	131942296	131942297	chr11:131942118-131942474	Active
chr11	131942834	131942835	chr11:131942733-131942935	Active
chr11	131996079	131996080	chr11:131995649-131996509	Active
chr11	131996838	131996839	chr11:131996641-131997035	Active
chr12	680282	680283	chr12:680187-680377	Active
chr12	1583418	1583419	chr12:1583254-1583583	Active
chr12	1584213	1584214	chr12:1584094-1584332	Active
chr12	1641370	1641371	chr12:1640952-1641788	Active
chr12	1642828	1642829	chr12:1642572-1643085	Active
chr12	1643436	1643437	chr12:1643252-1643620	Active
chr12	1769927	1769928	chr12:1769649-1770205	Active
chr12	1771103	1771104	chr12:1770869-1771337	Active
chr12	2161353	2161354	chr12:2161154-2161552	Active
chr12	2364619	2364620	chr12:2364427-2364812	Active
chr12	2374300	2374301	chr12:2374154-2374447	Active
chr12	2378256	2378257	chr12:2378088-2378425	Active
chr12	2393405	2393406	chr12:2393331-2393479	Active
chr12	2404179	2404180	chr12:2403977-2404382	Active
chr12	2405256	2405257	chr12:2405056-2405457	Active
chr12	2445749	2445750	chr12:2445525-2445973	Active
chr12	2451234	2451235	chr12:2451063-2451405	Active
chr12	2749999	2750000	chr12:2749982-2750016	Active
chr12	3226913	3226914	chr12:3226776-3227050	Active
chr12	4759046	4759047	chr12:4758958-4759134	Active
chr12	5543151	5543152	chr12:5542952-5543350	Active
chr12	5566373	5566374	chr12:5566178-5566568	Active
chr12	6291556	6291557	chr12:6291358-6291755	Active
chr12	6311590	6311591	chr12:6311406-6311775	Active
chr12	6325334	6325335	chr12:6325035-6325634	Active
chr12	6335464	6335465	chr12:6335136-6335793	Active
chr12	6340112	6340113	chr12:6339954-6340271	Active
chr12	6387987	6387988	chr12:6387822-6388153	Active
chr12	6432479	6432480	chr12:6432315-6432644	Active
chr12	6444857	6444858	chr12:6444583-6445131	Active
chr12	6445391	6445392	chr12:6445143-6445640	Active
chr12	6873664	6873665	chr12:6873427-6873901	Active
chr12	6962309	6962310	chr12:6962211-6962407	Active
chr12	7000412	7000413	chr12:7000184-7000641	Active
chr12	7034784	7034785	chr12:7034730-7034838	Active
chr12	8179341	8179342	chr12:8179132-8179551	Active
chr12	9802294	9802295	chr12:9802084-9802505	Active
chr12	9803520	9803521	chr12:9803369-9803672	Active
chr12	9804266	9804267	chr12:9804148-9804385	Active
chr12	11867651	11867652	chr12:11867581-11867722	Active
chr12	11872884	11872885	chr12:11872628-11873141	Active
chr12	11919139	11919140	chr12:11918792-11919487	Active
chr12	11919766	11919767	chr12:11919566-11919967	Active
chr12	11950691	11950692	chr12:11950553-11950830	Active
chr12	11952042	11952043	chr12:11951921-11952163	Active
chr12	11966322	11966323	chr12:11966137-11966507	Active
chr12	11987221	11987222	chr12:11986979-11987463	Active
chr12	11987662	11987663	chr12:11987514-11987811	Active
chr12	11989607	11989608	chr12:11989252-11989963	Active
chr12	12031062	12031063	chr12:12030986-12031138	Active
chr12	12872741	12872742	chr12:12872470-12873013	Active
chr12	13145700	13145701	chr12:13145446-13145954	Active
chr12	13251994	13251995	chr12:13251588-13252400	Active
chr12	13253061	13253062	chr12:13252845-13253278	Active
chr12	13254220	13254221	chr12:13253893-13254547	Active
chr12	13255296	13255297	chr12:13255105-13255488	Active
chr12	13326719	13326720	chr12:13326583-13326856	Active
chr12	13357681	13357682	chr12:13357534-13357828	Active
chr12	13359461	13359462	chr12:13359236-13359687	Active
chr12	13376276	13376277	chr12:13376138-13376415	Active
chr12	13376827	13376828	chr12:13376628-13377027	Active
chr12	14410816	14410817	chr12:14410616-14411017	Active
chr12	14413743	14413744	chr12:14413561-14413925	Active
chr12	15782205	15782206	chr12:15782024-15782386	Active
chr12	15853682	15853683	chr12:15853599-15853765	Active
chr12	15911086	15911087	chr12:15910995-15911177	Active
chr12	22779612	22779613	chr12:22779557-22779668	Active
chr12	25402955	25402956	chr12:25402760-25403150	Active
chr12	25537930	25537931	chr12:25537800-25538060	Active
chr12	25538629	25538630	chr12:25538390-25538869	Active
chr12	25539244	25539245	chr12:25539082-25539407	Active
chr12	25539624	25539625	chr12:25539458-25539791	Active
chr12	26267537	26267538	chr12:26267263-26267811	Active
chr12	27346966	27346967	chr12:27346815-27347118	Active
chr12	27484397	27484398	chr12:27484254-27484540	Active
chr12	27678222	27678223	chr12:27678028-27678417	Active
chr12	27678534	27678535	chr12:27678444-27678624	Active
chr12	27702832	27702833	chr12:27702695-27702969	Active
chr12	27727053	27727054	chr12:27726864-27727242	Active
chr12	30945792	30945793	chr12:30945631-30945953	Active
chr12	30949706	30949707	chr12:30949517-30949896	Active
chr12	32688456	32688457	chr12:32688261-32688652	Active
chr12	43699936	43699937	chr12:43699836-43700036	Active
chr12	45627061	45627062	chr12:45626822-45627300	Active
chr12	46382073	46382074	chr12:46381876-46382270	Active
chr12	46867625	46867626	chr12:46867492-46867759	Active
chr12	46918127	46918128	chr12:46917975-46918280	Active
chr12	46950074	46950075	chr12:46949913-46950236	Active
chr12	46951604	46951605	chr12:46951455-46951753	Active
chr12	47474836	47474837	chr12:47474423-47475249	Active
chr12	48195504	48195505	chr12:48195468-48195540	Active
chr12	48202059	48202060	chr12:48201899-48202220	Active
chr12	48202937	48202938	chr12:48202856-48203019	Active
chr12	48204451	48204452	chr12:48204446-48204457	Active
chr12	48205478	48205479	chr12:48205363-48205594	Active
chr12	48215781	48215782	chr12:48215602-48215961	Active
chr12	48294556	48294557	chr12:48294417-48294695	Active
chr12	48297875	48297876	chr12:48297772-48297979	Active
chr12	49449908	49449909	chr12:49449678-49450138	Active
chr12	49452794	49452795	chr12:49452736-49452852	Active
chr12	49628402	49628403	chr12:49628278-49628526	Active
chr12	50057057	50057058	chr12:50056796-50057319	Active
chr12	50067614	50067615	chr12:50067341-50067888	Active
chr12	50100229	50100230	chr12:50100082-50100376	Active
chr12	50221252	50221253	chr12:50221084-50221421	Active
chr12	51180812	51180813	chr12:51180627-51180997	Active
chr12	51765483	51765484	chr12:51765347-51765619	Active
chr12	51788021	51788022	chr12:51787794-51788248	Active
chr12	51986370	51986371	chr12:51986166-51986575	Active
chr12	52426855	52426856	chr12:52426547-52427164	Active
chr12	52438299	52438300	chr12:52438176-52438423	Active
chr12	52439828	52439829	chr12:52439738-52439919	Active
chr12	52540401	52540402	chr12:52540237-52540565	Active
chr12	52541245	52541246	chr12:52540964-52541526	Active
chr12	52542468	52542469	chr12:52542210-52542726	Active
chr12	52624204	52624205	chr12:52624014-52624394	Active
chr12	52624913	52624914	chr12:52624687-52625139	Active
chr12	52674280	52674281	chr12:52674043-52674518	Active
chr12	52674868	52674869	chr12:52674655-52675081	Active
chr12	53268060	53268061	chr12:53267781-53268340	Active
chr12	53398540	53398541	chr12:53398446-53398634	Active
chr12	53445204	53445205	chr12:53445016-53445392	Active
chr12	53612623	53612624	chr12:53612468-53612778	Active
chr12	53615508	53615509	chr12:53615195-53615822	Active
chr12	53765286	53765287	chr12:53765037-53765535	Active
chr12	53886065	53886066	chr12:53885903-53886227	Active
chr12	53890265	53890266	chr12:53890170-53890360	Active
chr12	54412225	54412226	chr12:54411861-54412590	Active
chr12	54745956	54745957	chr12:54745877-54746035	Active
chr12	54746231	54746232	chr12:54746110-54746353	Active
chr12	54746756	54746757	chr12:54746696-54746816	Active
chr12	54752535	54752536	chr12:54752421-54752649	Active
chr12	54753277	54753278	chr12:54752671-54753884	Active
chr12	54787628	54787629	chr12:54787465-54787792	Active
chr12	54804464	54804465	chr12:54804400-54804529	Active
chr12	54810825	54810826	chr12:54810296-54811355	Active
chr12	54814352	54814353	chr12:54814164-54814540	Active
chr12	54817152	54817153	chr12:54817026-54817278	Active
chr12	56219135	56219136	chr12:56218960-56219310	Active
chr12	56614634	56614635	chr12:56614575-56614693	Active
chr12	56752755	56752756	chr12:56752579-56752932	Active
chr12	57026280	57026281	chr12:57026164-57026397	Active
chr12	57028956	57028957	chr12:57028610-57029302	Active
chr12	57494300	57494301	chr12:57494239-57494362	Active
chr12	57521130	57521131	chr12:57520981-57521279	Active
chr12	57523869	57523870	chr12:57523550-57524188	Active
chr12	57530096	57530097	chr12:57529958-57530234	Active
chr12	57546615	57546616	chr12:57546545-57546685	Active
chr12	57636200	57636201	chr12:57635972-57636429	Active
chr12	58238480	58238481	chr12:58238225-58238735	Active
chr12	58259277	58259278	chr12:58259163-58259391	Active
chr12	58283551	58283552	chr12:58283417-58283685	Active
chr12	62998937	62998938	chr12:62998747-62999127	Active
chr12	63025450	63025451	chr12:63025271-63025629	Active
chr12	63026642	63026643	chr12:63026443-63026842	Active
chr12	63096185	63096186	chr12:63096065-63096306	Active
chr12	63096810	63096811	chr12:63096618-63097002	Active
chr12	63097527	63097528	chr12:63097406-63097648	Active
chr12	63118940	63118941	chr12:63118880-63119001	Active
chr12	63179958	63179959	chr12:63179567-63180349	Active
chr12	64310519	64310520	chr12:64310301-64310738	Active
chr12	64311981	64311982	chr12:64311746-64312216	Active
chr12	64312794	64312795	chr12:64312639-64312950	Active
chr12	64401310	64401311	chr12:64401221-64401399	Active
chr12	64482340	64482341	chr12:64482177-64482504	Active
chr12	64574926	64574927	chr12:64574864-64574988	Active
chr12	64575383	64575384	chr12:64575299-64575468	Active
chr12	65006061	65006062	chr12:65005842-65006280	Active
chr12	65019518	65019519	chr12:65019058-65019979	Active
chr12	65063895	65063896	chr12:65063507-65064284	Active
chr12	65926939	65926940	chr12:65926688-65927190	Active
chr12	65930915	65930916	chr12:65930655-65931175	Active
chr12	65959615	65959616	chr12:65959414-65959817	Active
chr12	65997816	65997817	chr12:65997532-65998101	Active
chr12	66004258	66004259	chr12:66004084-66004433	Active
chr12	66008966	66008967	chr12:66008791-66009141	Active
chr12	66025511	66025512	chr12:66025227-66025796	Active
chr12	66028058	66028059	chr12:66027921-66028196	Active
chr12	66028739	66028740	chr12:66028423-66029056	Active
chr12	66034557	66034558	chr12:66034360-66034755	Active
chr12	66043060	66043061	chr12:66042799-66043321	Active
chr12	66049048	66049049	chr12:66048868-66049228	Active
chr12	66050350	66050351	chr12:66050300-66050400	Active
chr12	66050822	66050823	chr12:66050559-66051086	Active
chr12	66051666	66051667	chr12:66051570-66051762	Active
chr12	66135381	66135382	chr12:66135126-66135637	Active
chr12	66136150	66136151	chr12:66136008-66136292	Active
chr12	66216557	66216558	chr12:66216365-66216749	Active
chr12	66242898	66242899	chr12:66242690-66243107	Active
chr12	66286058	66286059	chr12:66285844-66286273	Active
chr12	66286838	66286839	chr12:66286698-66286979	Active
chr12	66289773	66289774	chr12:66289506-66290040	Active
chr12	66292154	66292155	chr12:66292016-66292293	Active
chr12	66314353	66314354	chr12:66314249-66314458	Active
chr12	66317157	66317158	chr12:66316992-66317322	Active
chr12	66628791	66628792	chr12:66628292-66629290	Active
chr12	68221940	68221941	chr12:68221654-68222227	Active
chr12	68759241	68759242	chr12:68758917-68759565	Active
chr12	69006336	69006337	chr12:69006143-69006530	Active
chr12	70648931	70648932	chr12:70648828-70649035	Active
chr12	72690388	72690389	chr12:72690281-72690495	Active
chr12	75877522	75877523	chr12:75877380-75877665	Active
chr12	75902657	75902658	chr12:75902459-75902855	Active
chr12	76093803	76093804	chr12:76093732-76093874	Active
chr12	76338498	76338499	chr12:76338350-76338647	Active
chr12	76414203	76414204	chr12:76414095-76414311	Active
chr12	76414724	76414725	chr12:76414369-76415079	Active
chr12	76429149	76429150	chr12:76429051-76429248	Active
chr12	76942242	76942243	chr12:76942062-76942423	Active
chr12	78338445	78338446	chr12:78338246-78338645	Active
chr12	79803559	79803560	chr12:79803401-79803717	Active
chr12	79941191	79941192	chr12:79941021-79941361	Active
chr12	80085778	80085779	chr12:80085577-80085980	Active
chr12	80327826	80327827	chr12:80327802-80327850	Active
chr12	88810494	88810495	chr12:88810412-88810576	Active
chr12	88810851	88810852	chr12:88810675-88811028	Active
chr12	89461466	89461467	chr12:89461276-89461656	Active
chr12	89550648	89550649	chr12:89550047-89551250	Active
chr12	89555535	89555536	chr12:89554110-89556960	Active
chr12	89748089	89748090	chr12:89747699-89748479	Active
chr12	89845816	89845817	chr12:89845741-89845891	Active
chr12	90371752	90371753	chr12:90371593-90371911	Active
chr12	90485171	90485172	chr12:90484866-90485476	Active
chr12	92528702	92528703	chr12:92528487-92528918	Active
chr12	93321688	93321689	chr12:93321551-93321826	Active
chr12	94179212	94179213	chr12:94179016-94179409	Active
chr12	94496168	94496169	chr12:94495978-94496358	Active
chr12	96589668	96589669	chr12:96589359-96589977	Active
chr12	96592936	96592937	chr12:96592675-96593197	Active
chr12	96613720	96613721	chr12:96613519-96613922	Active
chr12	96627178	96627179	chr12:96627063-96627293	Active
chr12	96628071	96628072	chr12:96627830-96628313	Active
chr12	96630313	96630314	chr12:96630162-96630464	Active
chr12	96631647	96631648	chr12:96631530-96631765	Active
chr12	96633753	96633754	chr12:96633740-96633767	Active
chr12	96643089	96643090	chr12:96642925-96643253	Active
chr12	96795132	96795133	chr12:96794959-96795305	Active
chr12	102285438	102285439	chr12:102285250-102285626	Active
chr12	102330177	102330178	chr12:102329942-102330412	Active
chr12	104253027	104253028	chr12:104252933-104253121	Active
chr12	104694034	104694035	chr12:104693849-104694220	Active
chr12	105477513	105477514	chr12:105477471-105477556	Active
chr12	105620221	105620222	chr12:105620091-105620351	Active
chr12	105711306	105711307	chr12:105711063-105711549	Active
chr12	105716045	105716046	chr12:105715924-105716167	Active
chr12	105812179	105812180	chr12:105812004-105812354	Active
chr12	106530220	106530221	chr12:106529993-106530447	Active
chr12	106640112	106640113	chr12:106640032-106640193	Active
chr12	106642955	106642956	chr12:106642668-106643242	Active
chr12	106682415	106682416	chr12:106682328-106682503	Active
chr12	109058743	109058744	chr12:109058635-109058851	Active
chr12	109061293	109061294	chr12:109061186-109061401	Active
chr12	109083842	109083843	chr12:109083720-109083964	Active
chr12	109084876	109084877	chr12:109084686-109085066	Active
chr12	109088664	109088665	chr12:109088465-109088864	Active
chr12	109117271	109117272	chr12:109116964-109117579	Active
chr12	109118171	109118172	chr12:109117977-109118365	Active
chr12	109121052	109121053	chr12:109120887-109121218	Active
chr12	109209536	109209537	chr12:109209396-109209677	Active
chr12	109227275	109227276	chr12:109227089-109227462	Active
chr12	109232323	109232324	chr12:109232143-109232504	Active
chr12	109248332	109248333	chr12:109248007-109248657	Active
chr12	109249649	109249650	chr12:109249389-109249909	Active
chr12	109250318	109250319	chr12:109249958-109250678	Active
chr12	109899170	109899171	chr12:109899131-109899209	Active
chr12	109900406	109900407	chr12:109900309-109900503	Active
chr12	109901205	109901206	chr12:109900993-109901418	Active
chr12	110750895	110750896	chr12:110750652-110751139	Active
chr12	111842798	111842799	chr12:111842634-111842962	Active
chr12	111847405	111847406	chr12:111847309-111847501	Active
chr12	111847839	111847840	chr12:111847615-111848064	Active
chr12	111866892	111866893	chr12:111866764-111867021	Active
chr12	111868112	111868113	chr12:111867956-111868269	Active
chr12	111868831	111868832	chr12:111868510-111869152	Active
chr12	111870462	111870463	chr12:111870317-111870607	Active
chr12	111875865	111875866	chr12:111875686-111876044	Active
chr12	111881423	111881424	chr12:111881338-111881509	Active
chr12	111883956	111883957	chr12:111883923-111883990	Active
chr12	112545904	112545905	chr12:112545862-112545946	Active
chr12	113661118	113661119	chr12:113660919-113661318	Active
chr12	113709865	113709866	chr12:113709766-113709965	Active
chr12	114833591	114833592	chr12:114833369-114833814	Active
chr12	114842578	114842579	chr12:114842378-114842779	Active
chr12	115104089	115104090	chr12:115103963-115104215	Active
chr12	115106159	115106160	chr12:115105863-115106455	Active
chr12	115107370	115107371	chr12:115107232-115107509	Active
chr12	115123288	115123289	chr12:115123119-115123458	Active
chr12	115123771	115123772	chr12:115123635-115123908	Active
chr12	115124977	115124978	chr12:115124772-115125182	Active
chr12	115129275	115129276	chr12:115129219-115129332	Active
chr12	115130335	115130336	chr12:115130244-115130426	Active
chr12	115354533	115354534	chr12:115354392-115354675	Active
chr12	115792006	115792007	chr12:115791856-115792156	Active
chr12	115889782	115889783	chr12:115889491-115890073	Active
chr12	116194121	116194122	chr12:116193913-116194329	Active
chr12	118123549	118123550	chr12:118123457-118123641	Active
chr12	118497577	118497578	chr12:118497379-118497776	Active
chr12	118498047	118498048	chr12:118497859-118498236	Active
chr12	118744909	118744910	chr12:118744725-118745093	Active
chr12	118745563	118745564	chr12:118745418-118745709	Active
chr12	120525085	120525086	chr12:120524802-120525368	Active
chr12	120665709	120665710	chr12:120665661-120665757	Active
chr12	120666843	120666844	chr12:120666780-120666906	Active
chr12	120668564	120668565	chr12:120668258-120668871	Active
chr12	120669393	120669394	chr12:120669025-120669761	Active
chr12	120672758	120672759	chr12:120672500-120673016	Active
chr12	120675893	120675894	chr12:120675783-120676003	Active
chr12	120689978	120689979	chr12:120689817-120690140	Active
chr12	120700233	120700234	chr12:120700086-120700381	Active
chr12	120701063	120701064	chr12:120700935-120701192	Active
chr12	120906209	120906210	chr12:120906143-120906276	Active
chr12	121838893	121838894	chr12:121838748-121839039	Active
chr12	122015136	122015137	chr12:122014724-122015549	Active
chr12	122124950	122124951	chr12:122124782-122125118	Active
chr12	122363376	122363377	chr12:122363309-122363443	Active
chr12	122517706	122517707	chr12:122517490-122517922	Active
chr12	122518508	122518509	chr12:122518432-122518585	Active
chr12	122519995	122519996	chr12:122519763-122520228	Active
chr12	123352599	123352600	chr12:123352500-123352698	Active
chr12	124811517	124811518	chr12:124811433-124811602	Active
chr12	124823187	124823188	chr12:124823049-124823325	Active
chr12	124864915	124864916	chr12:124864827-124865003	Active
chr12	124866538	124866539	chr12:124866398-124866679	Active
chr12	124875536	124875537	chr12:124875337-124875736	Active
chr12	124876019	124876020	chr12:124875953-124876085	Active
chr12	124907797	124907798	chr12:124907545-124908050	Active
chr12	124926206	124926207	chr12:124926088-124926324	Active
chr12	124938253	124938254	chr12:124937911-124938596	Active
chr12	125003726	125003727	chr12:125003619-125003834	Active
chr12	125051115	125051116	chr12:125050856-125051375	Active
chr12	125395322	125395323	chr12:125395122-125395522	Active
chr12	125401048	125401049	chr12:125400956-125401141	Active
chr12	125423268	125423269	chr12:125423202-125423335	Active
chr12	125424372	125424373	chr12:125424077-125424667	Active
chr12	125425346	125425347	chr12:125425237-125425455	Active
chr12	127632113	127632114	chr12:127632109-127632118	Active
chr12	127769808	127769809	chr12:127769611-127770006	Active
chr12	129276581	129276582	chr12:129276448-129276714	Active
chr12	129305560	129305561	chr12:129305431-129305689	Active
chr12	132315138	132315139	chr12:132315038-132315239	Active
chr12	132315904	132315905	chr12:132315862-132315946	Active
chr12	132345538	132345539	chr12:132345340-132345736	Active
chr12	132904026	132904027	chr12:132903795-132904258	Active
chr12	132904504	132904505	chr12:132904307-132904701	Active
chr12	133414770	133414771	chr12:133414550-133414990	Active
chr13	21572029	21572030	chr13:21571909-21572149	Active
chr13	23896095	23896096	chr13:23895900-23896291	Active
chr13	26760694	26760695	chr13:26760531-26760858	Active
chr13	28025427	28025428	chr13:28025291-28025563	Active
chr13	28930214	28930215	chr13:28929986-28930443	Active
chr13	29024858	29024859	chr13:29024743-29024974	Active
chr13	29067488	29067489	chr13:29067304-29067673	Active
chr13	29232307	29232308	chr13:29232247-29232368	Active
chr13	30879803	30879804	chr13:30879792-30879814	Active
chr13	30969750	30969751	chr13:30969684-30969817	Active
chr13	31444823	31444824	chr13:31444557-31445090	Active
chr13	31620088	31620089	chr13:31619955-31620221	Active
chr13	31775162	31775163	chr13:31775014-31775311	Active
chr13	32324265	32324266	chr13:32324057-32324474	Active
chr13	32347854	32347855	chr13:32347687-32348021	Active
chr13	32699679	32699680	chr13:32699240-32700118	Active
chr13	32725116	32725117	chr13:32725009-32725223	Active
chr13	33728079	33728080	chr13:33728009-33728149	Active
chr13	33762760	33762761	chr13:33762622-33762899	Active
chr13	33778896	33778897	chr13:33778763-33779029	Active
chr13	33781855	33781856	chr13:33781660-33782051	Active
chr13	33858523	33858524	chr13:33858244-33858802	Active
chr13	34116841	34116842	chr13:34116442-34117241	Active
chr13	36872953	36872954	chr13:36872739-36873168	Active
chr13	37493542	37493543	chr13:37493371-37493714	Active
chr13	38275692	38275693	chr13:38275506-38275878	Active
chr13	43394851	43394852	chr13:43394813-43394889	Active
chr13	45288407	45288408	chr13:45288309-45288506	Active
chr13	45492538	45492539	chr13:45492137-45492940	Active
chr13	45496768	45496769	chr13:45496701-45496835	Active
chr13	45941636	45941637	chr13:45941510-45941762	Active
chr13	46095650	46095651	chr13:46095529-46095772	Active
chr13	47128236	47128237	chr13:47128078-47128394	Active
chr13	47128758	47128759	chr13:47128564-47128952	Active
chr13	49105996	49105997	chr13:49105819-49106173	Active
chr13	49639422	49639423	chr13:49639247-49639597	Active
chr13	49688196	49688197	chr13:49688107-49688286	Active
chr13	49888279	49888280	chr13:49888133-49888426	Active
chr13	52218301	52218302	chr13:52218212-52218391	Active
chr13	60033294	60033295	chr13:60033102-60033487	Active
chr13	74445303	74445304	chr13:74445258-74445348	Active
chr13	74707308	74707309	chr13:74707257-74707359	Active
chr13	74709115	74709116	chr13:74708897-74709334	Active
chr13	74709760	74709761	chr13:74709487-74710034	Active
chr13	76269122	76269123	chr13:76269053-76269192	Active
chr13	76279320	76279321	chr13:76279211-76279429	Active
chr13	76279836	76279837	chr13:76279599-76280073	Active
chr13	76289966	76289967	chr13:76289938-76289995	Active
chr13	76291075	76291076	chr13:76290964-76291186	Active
chr13	77599472	77599473	chr13:77599424-77599520	Active
chr13	79232578	79232579	chr13:79232403-79232753	Active
chr13	80511044	80511045	chr13:80510902-80511186	Active
chr13	80615053	80615054	chr13:80614628-80615478	Active
chr13	80658310	80658311	chr13:80658121-80658499	Active
chr13	80916255	80916256	chr13:80916096-80916414	Active
chr13	80917015	80917016	chr13:80916799-80917232	Active
chr13	93880877	93880878	chr13:93880621-93881133	Active
chr13	95201874	95201875	chr13:95201580-95202169	Active
chr13	99121230	99121231	chr13:99121203-99121258	Active
chr13	99123333	99123334	chr13:99123285-99123381	Active
chr13	99128347	99128348	chr13:99128143-99128552	Active
chr13	99128855	99128856	chr13:99128638-99129073	Active
chr13	99130644	99130645	chr13:99130571-99130717	Active
chr13	99135492	99135493	chr13:99135278-99135706	Active
chr13	99161791	99161792	chr13:99161455-99162128	Active
chr13	99223321	99223322	chr13:99223213-99223429	Active
chr13	99562833	99562834	chr13:99562711-99562955	Active
chr13	103244957	103244958	chr13:103244790-103245125	Active
chr13	103250156	103250157	chr13:103249969-103250343	Active
chr13	107186241	107186242	chr13:107186008-107186474	Active
chr13	107188885	107188886	chr13:107188808-107188962	Active
chr13	108103425	108103426	chr13:108103235-108103615	Active
chr13	108520483	108520484	chr13:108520131-108520835	Active
chr13	110427175	110427176	chr13:110426988-110427362	Active
chr13	110439877	110439878	chr13:110439676-110440079	Active
chr13	110664688	110664689	chr13:110664530-110664847	Active
chr13	110669936	110669937	chr13:110669788-110670084	Active
chr13	110790634	110790635	chr13:110790027-110791241	Active
chr13	110902713	110902714	chr13:110902548-110902879	Active
chr13	110965120	110965121	chr13:110965035-110965206	Active
chr13	110969891	110969892	chr13:110969695-110970088	Active
chr13	110972792	110972793	chr13:110972696-110972889	Active
chr13	110982401	110982402	chr13:110982194-110982608	Active
chr13	111040030	111040031	chr13:111039905-111040155	Active
chr13	111040711	111040712	chr13:111040636-111040786	Active
chr13	111044925	111044926	chr13:111044675-111045176	Active
chr13	111048999	111049000	chr13:111048888-111049110	Active
chr13	111050193	111050194	chr13:111049993-111050394	Active
chr13	111053392	111053393	chr13:111053318-111053466	Active
chr13	111062154	111062155	chr13:111061947-111062361	Active
chr13	111064601	111064602	chr13:111064452-111064750	Active
chr13	111065031	111065032	chr13:111064905-111065157	Active
chr13	111068294	111068295	chr13:111068169-111068419	Active
chr13	111096361	111096362	chr13:111096220-111096502	Active
chr13	111527092	111527093	chr13:111526935-111527249	Active
chr13	111565126	111565127	chr13:111564894-111565358	Active
chr13	111568827	111568828	chr13:111568618-111569036	Active
chr13	111607640	111607641	chr13:111607450-111607830	Active
chr13	111863113	111863114	chr13:111863058-111863169	Active
chr13	113808517	113808518	chr13:113808289-113808746	Active
chr13	114147926	114147927	chr13:114147699-114148153	Active
chr13	114261880	114261881	chr13:114261576-114262185	Active
chr13	114519711	114519712	chr13:114519511-114519912	Active
chr13	114520770	114520771	chr13:114520700-114520840	Active
chr13	114548235	114548236	chr13:114548051-114548420	Active
chr13	114556603	114556604	chr13:114556439-114556767	Active
chr13	114557372	114557373	chr13:114557275-114557469	Active
chr13	114565900	114565901	chr13:114565478-114566323	Active
chr13	114600338	114600339	chr13:114600157-114600520	Active
chr13	114740483	114740484	chr13:114740287-114740680	Active
chr13	114743412	114743413	chr13:114743258-114743566	Active
chr13	114809151	114809152	chr13:114809032-114809271	Active
chr13	114810340	114810341	chr13:114810103-114810577	Active
chr13	114814750	114814751	chr13:114814583-114814918	Active
chr13	114823942	114823943	chr13:114823856-114824029	Active
chr13	114831057	114831058	chr13:114830489-114831626	Active
chr13	114833023	114833024	chr13:114832815-114833231	Active
chr13	114833793	114833794	chr13:114833587-114834000	Active
chr13	114834591	114834592	chr13:114834440-114834743	Active
chr13	114837217	114837218	chr13:114837009-114837425	Active
chr13	114862955	114862956	chr13:114862790-114863121	Active
chr13	114864886	114864887	chr13:114864762-114865011	Active
chr13	114871319	114871320	chr13:114871084-114871554	Active
chr13	114875248	114875249	chr13:114875113-114875384	Active
chr13	114876156	114876157	chr13:114876029-114876284	Active
chr13	114881416	114881417	chr13:114881275-114881557	Active
chr13	114884603	114884604	chr13:114884280-114884926	Active
chr13	114886243	114886244	chr13:114886123-114886363	Active
chr13	114890608	114890609	chr13:114890433-114890784	Active
chr13	114892761	114892762	chr13:114892702-114892820	Active
chr13	114893744	114893745	chr13:114893588-114893901	Active
chr13	114894596	114894597	chr13:114894223-114894969	Active
chr13	115046248	115046249	chr13:115046177-115046319	Active
chr14	21150863	21150864	chr14:21150605-21151121	Active
chr14	21151513	21151514	chr14:21151333-21151694	Active
chr14	21540563	21540564	chr14:21540493-21540634	Active
chr14	21564875	21564876	chr14:21564675-21565076	Active
chr14	23056586	23056587	chr14:23056506-23056666	Active
chr14	23058930	23058931	chr14:23058743-23059118	Active
chr14	23307857	23307858	chr14:23307440-23308274	Active
chr14	23308789	23308790	chr14:23308431-23309148	Active
chr14	23320631	23320632	chr14:23320228-23321035	Active
chr14	23322407	23322408	chr14:23322319-23322495	Active
chr14	23367771	23367772	chr14:23367708-23367835	Active
chr14	23449233	23449234	chr14:23449151-23449315	Active
chr14	23449994	23449995	chr14:23449757-23450231	Active
chr14	23584343	23584344	chr14:23584186-23584501	Active
chr14	23643748	23643749	chr14:23643589-23643907	Active
chr14	24712721	24712722	chr14:24712544-24712898	Active
chr14	29706224	29706225	chr14:29706068-29706381	Active
chr14	30663221	30663222	chr14:30663023-30663420	Active
chr14	30664146	30664147	chr14:30663968-30664325	Active
chr14	31560219	31560220	chr14:31559968-31560471	Active
chr14	32979200	32979201	chr14:32979007-32979394	Active
chr14	33407188	33407189	chr14:33406991-33407386	Active
chr14	34529592	34529593	chr14:34529400-34529785	Active
chr14	35120384	35120385	chr14:35120187-35120582	Active
chr14	35250568	35250569	chr14:35250371-35250766	Active
chr14	35870089	35870090	chr14:35869907-35870271	Active
chr14	50237287	50237288	chr14:50237132-50237443	Active
chr14	50328537	50328538	chr14:50328432-50328642	Active
chr14	50329098	50329099	chr14:50328882-50329315	Active
chr14	50329781	50329782	chr14:50329576-50329987	Active
chr14	50335045	50335046	chr14:50334846-50335244	Active
chr14	50466160	50466161	chr14:50465888-50466432	Active
chr14	50468110	50468111	chr14:50467375-50468846	Active
chr14	51862292	51862293	chr14:51862095-51862490	Active
chr14	51865813	51865814	chr14:51865642-51865984	Active
chr14	52006578	52006579	chr14:52006399-52006758	Active
chr14	52074544	52074545	chr14:52074354-52074735	Active
chr14	52120142	52120143	chr14:52119936-52120349	Active
chr14	53257427	53257428	chr14:53257268-53257587	Active
chr14	53385467	53385468	chr14:53385393-53385542	Active
chr14	53416490	53416491	chr14:53416335-53416646	Active
chr14	54902401	54902402	chr14:54902274-54902529	Active
chr14	54954649	54954650	chr14:54954614-54954684	Active
chr14	55036163	55036164	chr14:55035984-55036343	Active
chr14	55073127	55073128	chr14:55073001-55073254	Active
chr14	55094611	55094612	chr14:55094268-55094954	Active
chr14	55117178	55117179	chr14:55116749-55117607	Active
chr14	55144271	55144272	chr14:55144129-55144414	Active
chr14	55153008	55153009	chr14:55152891-55153126	Active
chr14	55240891	55240892	chr14:55240829-55240954	Active
chr14	55574920	55574921	chr14:55574465-55575376	Active
chr14	55596863	55596864	chr14:55596570-55597156	Active
chr14	56047769	56047770	chr14:56047594-56047945	Active
chr14	58748338	58748339	chr14:58748134-58748542	Active
chr14	59106817	59106818	chr14:59106687-59106948	Active
chr14	59656710	59656711	chr14:59656513-59656908	Active
chr14	59949562	59949563	chr14:59949393-59949731	Active
chr14	60618675	60618676	chr14:60618583-60618767	Active
chr14	61188263	61188264	chr14:61188145-61188381	Active
chr14	61188616	61188617	chr14:61188472-61188761	Active
chr14	61978948	61978949	chr14:61978878-61979019	Active
chr14	62052514	62052515	chr14:62052395-62052634	Active
chr14	62052904	62052905	chr14:62052734-62053075	Active
chr14	63672770	63672771	chr14:63672722-63672819	Active
chr14	64109210	64109211	chr14:64109095-64109326	Active
chr14	64912402	64912403	chr14:64912318-64912487	Active
chr14	64968384	64968385	chr14:64968114-64968655	Active
chr14	65006269	65006270	chr14:65006188-65006351	Active
chr14	65749515	65749516	chr14:65749378-65749653	Active
chr14	68161633	68161634	chr14:68161499-68161767	Active
chr14	69013701	69013702	chr14:69013502-69013901	Active
chr14	69014509	69014510	chr14:69014304-69014714	Active
chr14	69015149	69015150	chr14:69014972-69015327	Active
chr14	69162177	69162178	chr14:69162018-69162337	Active
chr14	69247678	69247679	chr14:69247587-69247770	Active
chr14	69251405	69251406	chr14:69251306-69251504	Active
chr14	69252343	69252344	chr14:69252204-69252483	Active
chr14	69274202	69274203	chr14:69274132-69274272	Active
chr14	69281554	69281555	chr14:69281323-69281785	Active
chr14	69361680	69361681	chr14:69361596-69361764	Active
chr14	69395054	69395055	chr14:69394861-69395248	Active
chr14	69396738	69396739	chr14:69396600-69396876	Active
chr14	69402907	69402908	chr14:69402735-69403079	Active
chr14	69404830	69404831	chr14:69404659-69405002	Active
chr14	69417136	69417137	chr14:69417007-69417266	Active
chr14	69417980	69417981	chr14:69417780-69418181	Active
chr14	69424625	69424626	chr14:69424468-69424783	Active
chr14	69425409	69425410	chr14:69425235-69425583	Active
chr14	69512785	69512786	chr14:69512620-69512951	Active
chr14	69516576	69516577	chr14:69516483-69516670	Active
chr14	69618483	69618484	chr14:69618210-69618757	Active
chr14	73132214	73132215	chr14:73131912-73132517	Active
chr14	74210391	74210392	chr14:74210197-74210586	Active
chr14	74220285	74220286	chr14:74220065-74220506	Active
chr14	74225225	74225226	chr14:74224982-74225468	Active
chr14	74252301	74252302	chr14:74252099-74252503	Active
chr14	74981469	74981470	chr14:74981330-74981609	Active
chr14	75033638	75033639	chr14:75033495-75033781	Active
chr14	75037189	75037190	chr14:75037027-75037351	Active
chr14	75038730	75038731	chr14:75038441-75039020	Active
chr14	75040808	75040809	chr14:75040596-75041021	Active
chr14	75041551	75041552	chr14:75041346-75041756	Active
chr14	75059806	75059807	chr14:75059529-75060083	Active
chr14	75061915	75061916	chr14:75061819-75062011	Active
chr14	75063596	75063597	chr14:75063394-75063798	Active
chr14	75086665	75086666	chr14:75086409-75086922	Active
chr14	75087548	75087549	chr14:75087327-75087770	Active
chr14	75638614	75638615	chr14:75638580-75638649	Active
chr14	75762014	75762015	chr14:75761897-75762132	Active
chr14	75920177	75920178	chr14:75920164-75920191	Active
chr14	77384675	77384676	chr14:77384574-77384777	Active
chr14	77385222	77385223	chr14:77384980-77385465	Active
chr14	77386461	77386462	chr14:77386302-77386621	Active
chr14	77422405	77422406	chr14:77422240-77422571	Active
chr14	77427475	77427476	chr14:77427398-77427552	Active
chr14	77428251	77428252	chr14:77428060-77428442	Active
chr14	77488572	77488573	chr14:77488566-77488578	Active
chr14	77489952	77489953	chr14:77489818-77490087	Active
chr14	77498147	77498148	chr14:77498012-77498283	Active
chr14	77500012	77500013	chr14:77499482-77500543	Active
chr14	77500727	77500728	chr14:77500544-77500911	Active
chr14	77504331	77504332	chr14:77503944-77504718	Active
chr14	77505265	77505266	chr14:77505083-77505447	Active
chr14	77508728	77508729	chr14:77508586-77508871	Active
chr14	77509939	77509940	chr14:77509664-77510215	Active
chr14	79436083	79436084	chr14:79435938-79436229	Active
chr14	81685788	81685789	chr14:81685513-81686063	Active
chr14	89470756	89470757	chr14:89470593-89470919	Active
chr14	90875846	90875847	chr14:90875651-90876041	Active
chr14	92572213	92572214	chr14:92572132-92572295	Active
[truncated: 48,723 more rows]

## Sheet: Active Promoter bidir TSSs
chr3	52321861	52321862	NM_145262	0	+	GLYCTK	protein_coding	NR_046719	165	-2088
chr3	50606613	50606614	NM_001317851	0	+	HEMK1	protein_coding	NM_001171741	25	-2067
chr10	31607414	31607415	NM_001323638	0	+	ZEB1	protein_coding	NR_148975	22	-1954
chr8	77593585	77593586	NM_024721	0	+	ZFHX4	protein_coding	NR_024360	65	-1925
chr9	96214003	96214004	NM_001286722	0	+	FAM120A	protein_coding	NM_198841	686	-1837
chr16	4524512	4524513	NM_001127206	0	+	HMOX2	protein_coding	NM_001351994	15	-1756
chr15	74218814	74218815	NM_005576	0	+	LOXL1	protein_coding	NR_040069	2051	-1725
chr12	54367015	54367016	NM_014212	0	+	HOXC11	protein_coding	NR_047517	27	-1705
chr9	136243114	136243115	NM_153710	0	+	STKLD1	protein_coding	NM_001280788	20	-1681
chr11	2923532	2923533	NM_001315502	0	+	SLC22A18	protein_coding	NM_001302862	225	-1633
chr19	46270882	46270883	NR_147193	0	+	DM1-AS	lncRNA_HUGO	NM_175875	12	-1607
chrX	114795422	114795423	NM_001282337	0	+	PLS3	protein_coding	NR_110383	59	-1598
chr10	104209632	104209633	NR_038937	0	+	RPARP-AS1	lncRNA_HUGO	NM_024886	9	-1585
chr6	30710740	30710741	NR_149095	0	+	IER3-AS1	lncRNA_HUGO	NM_003897	28	-1574
chr12	93963628	93963629	NM_003877	0	+	SOCS2	protein_coding	NR_038263	10	-1553
chr3	191047047	191047048	NM_174908	0	+	CCDC50	protein_coding	NM_198152	115	-1493
chr10	17270427	17270428	NM_003380	0	+	VIM	protein_coding	NR_108061	78	-1489
chr12	109490405	109490406	NM_032663	0	+	USP30	protein_coding	NR_038996	155	-1447
chr3	189838668	189838669	NR_126419	0	+	P3H2-AS1	lncRNA_HUGO	NM_001134418	37	-1415
chr11	101785761	101785762	NM_020802	0	+	CEP126	protein_coding	NM_178127	88	-1362
chr17	48943805	48943806	NR_038458	0	+	TOB1-AS1	processed_transcript	NM_001243877	16	-1356
chr14	24422979	24422980	NM_001282987	0	+	DHRS4	protein_coding	NR_023922	729	-1317
chr3	197024888	197024889	NR_038289	0	+	DLG1-AS1	antisense	NM_001290983	21	-1270
chr20	48807365	48807366	NM_001285878	0	+	CEBPB	protein_coding	NR_125739	1792	-1236
chr6	111135844	111135845	NM_001287215	0	+	AMD1	protein_coding	NM_001300964	31	-1204
chr15	96869302	96869303	NM_001145155	0	+	NR2F2	protein_coding	NR_102743	73	-1185
chrX	131352285	131352286	NR_110410	0	+	RAP2C-AS1	antisense	NM_001271186	64	-1180
chr6	159239256	159239257	NR_102425	0	+	EZR-AS1	antisense	NM_001111077	20	-1137
chr4	107236745	107236746	NM_001142415	0	+	AIMP1	protein_coding	NM_001163436	57	-1116
chr15	80214958	80214959	NR_028330	0	+	ST20-AS1	lncRNA_HUGO	NR_037652	174	-1115
chr21	18984084	18984085	NR_149073	0	+	BTG3-AS1	lncRNA_HUGO	NM_001130914	25	-1106
chr12	49392155	49392156	NR_147178	0	+	DDN-AS1	lncRNA_HUGO	NM_015086	23	-1093
chr1	68297996	68297997	NR_040077	0	+	GNG12-AS1	antisense	NM_018841	24	-1076
chr5	17216682	17216683	NM_001271606	0	+	BASP1	protein_coding	NR_027253	28	-1066
chr3	196158236	196158237	NR_046745	0	+	UBXN7-AS1	antisense	NM_015562	12	-1056
chr6	107077471	107077472	NM_018292	0	+	QRSL1	protein_coding	NM_001318746	272	-1045
chr21	43429411	43429412	NR_119384	0	+	ZNF295-AS1	lincRNA	NM_001098402	11	-1032
chr1	149858485	149858486	NM_003517	0	+	HIST2H2AC	protein_coding	NM_175065	3602	-1018
chr10	73975791	73975792	NM_001242546	0	+	ANAPC16	protein_coding	NR_045564	631	-998
chr3	156392400	156392401	NM_015508	0	+	TIPARP	protein_coding	NR_027954	911	-984
chr10	70091695	70091696	NM_001322438	0	+	HNRNPH3	protein_coding	NM_022129	27	-981
chr4	7940573	7940574	NM_203423	0	+	LOC389199	protein_coding	NM_001134647	13	-972
chr12	31743077	31743078	NR_046909	0	+	DENND5B-AS1	antisense	NM_144973	22	-972
chr4	85886822	85886823	NR_152772	0	+	WDFY3-AS2	processed_transcript	NM_014991	19	-969
chr10	28033782	28033783	NR_121652	0	+	MKX-AS1	lncRNA_HUGO	NM_001242702	28	-958
chr4	140222681	140222682	NM_057175	0	+	NAA15	protein_coding	NM_001184987	429	-941
chr4	144434861	144434862	NM_003601	0	+	SMARCA5	protein_coding	NR_104027	409	-936
chr18	21594389	21594390	NM_001135993	0	+	TTC39C	protein_coding	NR_110796	34	-922
chr5	134368995	134368996	NM_001277348	0	+	C5orf66	protein_coding	NM_002653	14	-921
chr7	766353	766354	NM_017802	0	+	DNAAF5	protein_coding	NM_001164758	355	-920
chr1	236686899	236686900	NM_006499	0	+	LGALS8	protein_coding	NR_034040	10	-914
chr17	43971863	43971864	NM_001123066	0	+	MAPT	protein_coding	NR_024559	32	-911
chrX	24167109	24167110	NM_001330327	0	+	ZFX	protein_coding	NR_046657	25	-909
chr8	42396311	42396312	NM_001135676	0	+	SMIM19	protein_coding	NM_006749	59	-902
chr22	32340519	32340520	NM_003405	0	+	YWHAH	protein_coding	NM_015372	1950	-901
chr1	210406317	210406318	NM_001354173	0	+	SERTAD4	protein_coding	NR_024337	31	-901
chr9	70971858	70971859	NM_021965	0	+	PGM5	protein_coding	NR_015423	14	-894
chr11	68779822	68779823	NR_120541	0	+	MRGPRF-AS1	lncRNA_HUGO	NM_001098515	11	-885
chr1	167905400	167905401	NM_001349774	0	+	DCAF6	protein_coding	NM_001143674	54	-877
chr19	14063321	14063322	NM_138353	0	+	DCAF15	protein_coding	NM_001146254	118	-868
chr19	19051143	19051144	NR_134912	0	+	HOMER3-AS1	lncRNA_HUGO	NM_004838	28	-865
chr14	24563535	24563536	NM_001291556	0	+	PCK2	protein_coding	NM_001354769	2637	-861
chr3	151986467	151986468	NM_001314057	0	+	MBNL1	protein_coding	NR_027038	41	-860
chr16	68056970	68056971	NM_001271762	0	+	DUS2	protein_coding	NM_018380	15	-847
chr2	86947434	86947435	NM_022780	0	+	RMND5A	protein_coding	NM_001198954	169	-846
chrX	7065328	7065329	NM_001320750	0	+	STS	protein_coding	NM_001135565	45	-845
chr6	150184617	150184618	NR_045126	0	+	RAET1E-AS1	antisense	NM_032832	112	-845
chr1	221052733	221052734	NM_021958	0	+	HLX	protein_coding	NR_046901	40	-844
chr14	80677672	80677673	NR_038355	0	+	DIO2-AS1	antisense	NM_001324462	16	-833
chr12	57881871	57881872	NM_004990	0	+	MARS	protein_coding	NM_001319850	1539	-823
chr13	51483929	51483930	NM_001142279	0	+	RNASEH2B	protein_coding	NR_046552	249	-816
chr9	130965689	130965690	NM_001005336	0	+	DNM1	protein_coding	NM_001131015	223	-810
chr3	23847484	23847485	NM_003341	0	+	UBE2E1	protein_coding	NR_046652	1078	-809
chr12	98909416	98909417	NM_001032283	0	+	TMPO	protein_coding	NR_027157	659	-805
chr16	21169943	21169944	NM_001301769	0	+	TMEM159	protein_coding	NM_017539	52	-791
chrX	133930433	133930434	NM_001170780	0	+	FAM122C	protein_coding	NM_001166600	23	-781
chr7	79082198	79082199	NR_038346	0	+	MAGI2-AS3	processed_transcript	NM_001301128	14	-764
chr15	50646616	50646617	NR_024490	0	+	GABPB1-AS1	processed_transcript	NM_001320910	23	-762
chr7	116593576	116593577	NM_018412	0	+	ST7	protein_coding	NR_002330	453	-759
chr12	72666527	72666528	NM_013381	0	+	TRHDE	protein_coding	NR_026837	27	-759
chr19	50380812	50380813	NM_001168222	0	+	TBC1D17	protein_coding	NM_001278160	83	-758
chrX	118602408	118602409	NM_001152	0	+	SLC25A5	protein_coding	NR_028443	2211	-750
chr10	65224979	65224980	NR_027182	0	+	JMJD1C-AS1	antisense	NM_001322252	66	-749
chr22	41697602	41697603	NM_017590	0	+	ZC3H7B	protein_coding	NM_001317930	811	-747
chr1	155531828	155531829	NR_147963	0	+	ASH1L-AS1	processed_transcript	NM_018489	10	-743
chr8	30242057	30242058	NM_001008710	0	+	RBPMS	protein_coding	NR_046205	1307	-742
chr1	89149977	89149978	NM_001320707	0	+	PKN2	protein_coding	NR_110682	290	-740
chr4	128886626	128886627	NM_001319305	0	+	ABHD18	protein_coding	NM_152778	104	-735
chr15	71145751	71145752	NM_001284357	0	+	LRRC49	protein_coding	NM_018357	41	-735
chr3	14989106	14989107	NM_001291694	0	+	NR2C2	protein_coding	NR_046251	321	-729
chr6	79943619	79943620	NR_040671	0	+	HMGN3-AS1	antisense	NM_001201362	22	-723
chr19	50432019	50432020	NM_012068	0	+	ATF5	protein_coding	NM_016553	44	-721
chr5	95067065	95067066	NM_014899	0	+	RHOBTB3	protein_coding	NM_001349303	526	-717
chr13	45150167	45150168	NR_038381	0	+	TSC22D1-AS1	lncRNA_HUGO	NM_001243799	16	-706
chr19	1269345	1269346	NM_001300815	0	+	CIRBP	protein_coding	NR_027271	3161	-691
chr7	77325778	77325779	NM_198467	0	+	RSBN1L	protein_coding	NR_038361	142	-689
chr1	22351679	22351680	NR_023918	0	+	LINC00339	lincRNA	NR_110692	18	-689
chr14	105714889	105714890	NM_033271	0	+	BTBD6	protein_coding	NM_001242789	136	-687
chr1	45805397	45805398	NM_025077	0	+	TOE1	protein_coding	NM_001048171	33	-682
chr20	32581668	32581669	NM_007367	0	+	RALY	protein_coding	NR_109885	243	-680
chr6	30524494	30524495	NM_001077497	0	+	PRR3	protein_coding	NM_005275	11	-674
chr4	38665820	38665821	NM_016531	0	+	KLF3	protein_coding	NR_026804	311	-674
chr2	223163051	223163052	NM_153038	0	+	CCDC140	protein_coding	NM_001127366	9	-656
chr9	139702399	139702400	NM_001173988	0	+	RABL6	protein_coding	NR_024580	893	-653
chr19	37341018	37341019	NM_003419	0	+	ZNF345	protein_coding	NM_001242800	18	-651
chr1	151735523	151735524	NM_001134939	0	+	OAZ3	protein_coding	NM_001300733	18	-646
chr3	112280132	112280133	NM_001348906	0	+	SLC35A5	protein_coding	NM_001278712	9	-645
chr9	135753752	135753753	NM_001316898	0	+	SPACA9	protein_coding	NM_001317958	184	-638
chr2	26569014	26569015	NM_033505	0	+	SELENOI	protein_coding	NM_001321971	240	-638
chr21	27107298	27107299	NM_001197297	0	+	GABPA	protein_coding	NM_001003696	147	-629
chr13	41885406	41885407	NM_024561	0	+	NAA16	protein_coding	NM_001354073	95	-628
chr6	83903102	83903103	NM_001322335	0	+	RWDD2A	protein_coding	NM_001199917	157	-620
chr3	43732430	43732431	NM_001355186	0	+	ABHD5	protein_coding	NM_001346468	307	-618
chr1	23695709	23695710	NR_033690	0	+	ZNF436-AS1	lncRNA_HUGO	NM_001077195	50	-615
chr20	10199511	10199512	NM_001322903	0	+	SNAP25	protein_coding	NR_040710	32	-608
chr13	44453262	44453263	NM_001128303	0	+	LACC1	protein_coding	NM_144974	25	-607
chr2	242089028	242089029	NM_001282412	0	+	PPP1R7	protein_coding	NM_001252120	23	-598
chr2	130939740	130939741	NM_001330282	0	+	MZT2B	protein_coding	NR_033230	27	-598
chr5	180258007	180258008	NR_045678	0	+	LINC00847	lincRNA	NR_045680	46	-588
chr3	98451140	98451141	NM_001271142	0	+	ST3GAL6	protein_coding	NR_046683	12	-585
chr17	79848861	79848862	NM_001289414	0	+	ANAPC11	protein_coding	NM_005782	23	-583
chr1	111682123	111682124	NM_001007794	0	+	CEPT1	protein_coding	NM_001349881	19	-580
chr10	123687707	123687708	NR_120495	0	+	ATE1-AS1	antisense	NM_001288736	38	-576
chr1	33283178	33283179	NM_001256121	0	+	S100PBP	protein_coding	NM_003680	145	-572
chr9	115249128	115249129	NM_001287036	0	+	KIAA1958	protein_coding	NM_001350649	96	-571
chr16	86600865	86600866	NM_005251	0	+	FOXC2	protein_coding	NR_125795	57	-569
chr9	131037653	131037654	NM_001318092	0	+	SWI5	protein_coding	NM_004486	51	-567
chr14	21538464	21538465	NM_001278529	0	+	ARHGEF40	protein_coding	NM_001282211	283	-549
chr17	7788131	7788132	NM_001005271	0	+	CHD3	protein_coding	NM_001330111	499	-547
chr2	109745975	109745976	NM_001099289	0	+	SH3RF3	protein_coding	NR_029193	52	-545
chr2	61244867	61244868	NM_002618	0	+	PEX13	protein_coding	NM_001322127	284	-542
chrX	47342065	47342066	NR_126059	0	+	LINC01560	lncRNA_HUGO	NM_001324139	44	-540
chr13	28712648	28712649	NM_175854	0	+	PAN3	protein_coding	NR_029383	74	-535
chrX	102942437	102942438	NR_038978	0	+	MORF4L2-AS1	antisense	NM_001142419	30	-534
chr13	24463014	24463015	NM_001014442	0	+	PCOTH	protein_coding	NM_005932	31	-520
chr2	172290756	172290757	NM_001164821	0	+	DCAF17	protein_coding	NM_001321157	138	-514
chr12	112280047	112280048	NM_003668	0	+	MAPKAPK5	protein_coding	NR_015404	233	-514
chr14	95623805	95623806	NR_015415	0	+	DICER1-AS1	antisense	NM_001291628	36	-507
chr12	114845995	114845996	NR_038440	0	+	TBX5-AS1	antisense	NM_000192	12	-499
chr8	30890673	30890674	NM_000553	0	+	WRN	protein_coding	NM_001015508	42	-495
chr10	81838442	81838443	NM_001270370	0	+	TMEM254	protein_coding	NR_027431	327	-494
chr11	61583815	61583816	NM_001281501	0	+	FADS2	protein_coding	NM_013402	93	-491
chr9	123963656	123963657	NM_001353053	0	+	GSN	protein_coding	NM_016322	26	-481
chr12	110906237	110906238	NM_013300	0	+	FAM216A	protein_coding	NM_001164372	55	-476
chr6	44094656	44094657	NM_001318792	0	+	TMEM63B	protein_coding	NM_001318767	30	-474
chrX	152760442	152760443	NM_001711	0	+	BGN	protein_coding	NR_073156	33082	-471
chr10	101492023	101492024	NM_015960	0	+	CUTC	protein_coding	NM_001320974	215	-465
chr12	26111834	26111835	NM_007211	0	+	RASSF8	protein_coding	NR_038228	89	-461
chr11	111749703	111749704	NM_001330371	0	+	C11orf1	protein_coding	NM_138378	78	-460
chr10	65281168	65281169	NM_001001330	0	+	REEP3	protein_coding	NM_001318154	382	-459
chr18	657812	657813	NM_001354867	0	+	TYMS	protein_coding	NM_001012716	988	-455
chr5	132202349	132202350	NM_014402	0	+	UQCRQ	protein_coding	NM_001288824	2077	-454
chr2	136742726	136742727	NR_110199	0	+	DARS-AS1	lncRNA_HUGO	NM_001293312	48	-453
chr17	34890824	34890825	NM_001346754	0	+	PIGW	protein_coding	NM_001163735	58	-453
chr1	11714432	11714433	NM_001304791	0	+	FBXO44	protein_coding	NM_012168	20	-451
chr3	39149192	39149193	NM_001105513	0	+	TTC21A	protein_coding	NM_031899	39	-447
chr6	163148339	163148340	NM_001080378	0	+	PACRG	protein_coding	NM_004562	10	-442
chr11	64051684	64051685	NM_001170726	0	+	GPR137	protein_coding	NM_004322	10	-439
chr11	129872279	129872280	NR_024233	0	+	LINC00167	lincRNA	NM_020228	10	-438
chr16	72127830	72127831	NM_014003	0	+	DHX38	protein_coding	NM_001142318	334	-437
chr16	20911220	20911221	NM_020424	0	+	LYRM1	protein_coding	NM_173475	49	-437
chr9	2621789	2621790	NM_001018056	0	+	VLDLR	protein_coding	NR_015375	245	-436
chr2	230787222	230787223	NM_174899	0	+	FBXO36	protein_coding	NM_001348335	160	-436
chr22	24951426	24951427	NM_001278656	0	+	SNRPD3	protein_coding	NM_001284251	23	-434
chr16	2802355	2802356	NM_016333	0	+	SRRM2	protein_coding	NR_027275	65	-433
chr3	48956298	48956299	NM_001317333	0	+	ARIH2	protein_coding	NM_001123040	492	-432
chr5	41870167	41870168	NR_046635	0	+	OXCT1-AS1	processed_transcript	NM_000436	12	-431
chr2	148778665	148778666	NM_018328	0	+	MBD5	protein_coding	NM_181742	305	-430
chr9	86595082	86595083	NM_001358294	0	+	RMI1	protein_coding	NM_002140	64	-427
chr1	193028762	193028763	NM_001173524	0	+	TROVE2	protein_coding	NM_001350840	431	-427
chr14	37641339	37641340	NR_033240	0	+	SLC25A21-AS1	protein_coding	NM_001171170	47	-421
chr2	96874144	96874145	NR_046322	0	+	STARD7-AS1	processed_transcript	NM_020151	106	-416
chr4	57976121	57976122	NR_034081	0	+	IGFBP7-AS1	antisense	NM_001553	37	-412
chr5	68665232	68665233	NM_133343	0	+	RAD17	protein_coding	NM_001015891	12	-410
chr6	125283599	125283600	NM_001286398	0	+	RNF217	protein_coding	NR_026876	51	-409
chr3	100119825	100119826	NM_001085451	0	+	LNP1	protein_coding	NM_014820	15	-404
chr7	28219989	28219990	NR_034097	0	+	JAZF1-AS1	antisense	NM_175061	16	-400
chr20	35807534	35807535	NM_001135771	0	+	RPN2	protein_coding	NM_152503	474	-399
chr5	149380309	149380310	NM_014983	0	+	HMGXB3	protein_coding	NM_030953	243	-398
chr2	131099813	131099814	NM_001320304	0	+	IMP4	protein_coding	NM_001321118	18	-396
chr17	10633102	10633103	NR_073458	0	+	TMEM220-AS1	lncRNA_HUGO	NM_001359647	48	-394
chrX	154842201	154842202	NM_001304990	0	+	SPRY3	protein_coding	NM_018196	15	-393
chr16	5083531	5083532	NR_038913	0	+	NAGPA-AS1	lncRNA_HUGO	NM_016256	30	-393
chr11	8986087	8986088	NR_073431	0	+	TMEM9B-AS1	antisense	NM_001286095	60	-393
chr20	39766191	39766192	NM_002660	0	+	PLCG1	protein_coding	NR_109889	180	-391
chr12	11323810	11323811	NM_001271592	0	+	SMIM10L1	protein_coding	NM_001316893	1004	-389
chr20	49547564	49547565	NR_110007	0	+	ADNP-AS1	lncRNA_HUGO	NM_001282531	89	-388
chr3	122283230	122283231	NM_138287	0	+	DTX3L	protein_coding	NM_001146103	206	-385
chr13	113862602	113862603	NM_001278513	0	+	CUL4A	protein_coding	NM_001127202	32	-384
chr18	56338703	56338704	NM_006785	0	+	MALT1	protein_coding	NM_001289967	156	-382
chr1	38273468	38273469	NM_001142726	0	+	C1orf122	protein_coding	NM_024640	175	-379
chr20	2821403	2821404	NM_022575	0	+	VPS16	protein_coding	NM_001271168	208	-378
chr19	36705642	36705643	NM_001099638	0	+	ZNF146	protein_coding	NM_001042474	53	-376
chr12	89919420	89919421	NR_146294	0	+	POC1B-AS1	lncRNA_HUGO	NM_001199781	9	-376
chr8	104426962	104426963	NM_015420	0	+	DCAF13	protein_coding	NM_030780	28	-368
chr5	43602821	43602822	NM_012343	0	+	NNT	protein_coding	NR_073113	142	-368
chr2	190627564	190627565	NR_102429	0	+	OSGEPL1-AS1	antisense	NM_001354347	28	-367
chr19	11546113	11546114	NM_001001329	0	+	PRKCSH	protein_coding	NM_001302453	17	-365
chr19	47249323	47249324	NM_001039885	0	+	FKRP	protein_coding	NM_001039877	199	-364
chr20	43374503	43374504	NM_022358	0	+	KCNK15	protein_coding	NR_132377	34	-362
chr15	67813572	67813573	NM_001143936	0	+	C15orf61	protein_coding	NR_040052	176	-362
chr15	41099294	41099295	NM_001077268	0	+	ZFYVE19	protein_coding	NM_018163	105	-359
chr6	147525374	147525375	NM_001127715	0	+	STXBP5	protein_coding	NR_034115	101	-358
chr15	83316554	83316555	NR_046096	0	+	CPEB1-AS1	lncRNA_HUGO	NM_030594	24	-355
chr1	154192688	154192689	NM_001127320	0	+	UBAP2L	protein_coding	NM_001098616	30	-352
chr8	96281074	96281075	NR_038201	0	+	C8orf37-AS1	lncRNA_HUGO	NM_177965	17	-350
chr15	72668484	72668485	NR_027262	0	+	HEXA-AS1	antisense	NM_000520	27	-350
chr14	39572239	39572240	NR_146545	0	+	SEC23A-AS1	lncRNA_HUGO	NM_006364	17	-350
chr3	150421331	150421332	NR_121675	0	+	ERICH6-AS1	lncRNA_HUGO	NM_001308234	29	-349
chr17	28256874	28256875	NM_001145053	0	+	EFCAB5	protein_coding	NM_001282129	20	-349
chr8	104152981	104152982	NM_001024372	0	+	BAALC	protein_coding	NR_027071	863	-346
chr6	37225560	37225561	NM_017772	0	+	TBC1D22B	protein_coding	NM_001286401	224	-343
chr6	109761946	109761947	NM_003080	0	+	SMPD2	protein_coding	NM_001111298	86	-340
chr22	46449736	46449737	NR_027034	0	+	PRR34-AS1	lncRNA_HUGO	NM_018280	126	-340
chr4	175205073	175205074	NM_001040157	0	+	CEP44	protein_coding	NM_012180	113	-339
chr7	107204440	107204441	NM_001270419	0	+	DUS4L	protein_coding	NM_006348	114	-336
chr1	41157397	41157398	NM_001142587	0	+	NFYC	protein_coding	NR_024567	211	-336
chr2	200819878	200819879	NM_024520	0	+	MAIP1	protein_coding	NM_001039693	9	-333
chr2	153574180	153574181	NR_146422	0	+	ARL6IP6	protein_coding	NM_001354431	29	-333
chr14	61447962	61447963	NM_001172702	0	+	SLC38A6	protein_coding	NM_001350253	324	-331
chr19	19303068	19303069	NM_001278727	0	+	RFXANK	protein_coding	NM_001145784	44	-329
chr9	135545447	135545448	NM_012204	0	+	GTF3C4	protein_coding	NM_001322340	70	-328
chr17	46621888	46621889	NR_102279	0	+	HOXB-AS1	antisense	NM_002145	17	-322
chr11	74204435	74204436	NM_001319240	0	+	LOC100287896	protein_coding	NM_001144869	38	-320
chr3	127872335	127872336	NM_021937	0	+	EEFSEC	protein_coding	NM_001319086	136	-312
chr10	114206991	114206992	NM_001318203	0	+	VTI1A	protein_coding	NM_001351082	248	-310
chr12	70636809	70636810	NM_014515	0	+	CNOT2	protein_coding	NR_120460	36	-308
chr19	57791360	57791361	NM_001330622	0	+	ZNF460	protein_coding	NR_136528	278	-304
chr5	175815762	175815763	NM_138820	0	+	HIGD2A	protein_coding	NM_001256539	1889	-301
chr16	81040158	81040159	NM_001100625	0	+	CENPN	protein_coding	NM_001351967	157	-298
chr12	47473421	47473422	NM_001281429	0	+	PCED1B	protein_coding	NM_181847	158	-295
chr14	64971502	64971503	NM_014950	0	+	ZBTB1	protein_coding	NM_001304508	413	-291
chr7	36429477	36429478	NM_001284301	0	+	ANLN	protein_coding	NM_001100425	1230	-289
chr14	102605728	102605729	NM_001353662	0	+	WDR20	protein_coding	NM_001017963	13	-285
chr14	62162254	62162255	NM_001530	0	+	HIF1A	protein_coding	NR_047116	6894	-284
chr9	131644461	131644462	NM_001127245	0	+	LRRC8A	protein_coding	NM_001352988	267	-283
chr4	146019401	146019402	NM_001040876	0	+	ABCE1	protein_coding	NM_001256708	26	-282
chr5	79950502	79950503	NM_002439	0	+	MSH3	protein_coding	NM_000791	163	-280
chr19	8455265	8455266	NM_004218	0	+	RAB11B	protein_coding	NR_038237	860	-280
chr2	242254790	242254791	NM_001008491	0	+	2002-09-01	protein_coding	NM_005336	301	-279
chr9	98637980	98637981	NM_020207	0	+	ERCC6L2	protein_coding	NR_023390	98	-276
chr9	79792474	79792475	NM_001018037	0	+	VPS13A	protein_coding	NR_026668	240	-276
chr13	36920613	36920614	NR_045180	0	+	SPART-AS1	lncRNA_HUGO	NM_001142295	60	-263
chr17	5322711	5322712	NM_001033002	0	+	RPAIN	protein_coding	NM_001320653	13	-260
chrX	47518277	47518278	NR_028119	0	+	UXT-AS1	antisense	NM_004182	19	-254
chr17	7155034	7155035	NM_203415	0	+	ELP5	protein_coding	NM_015343	39	-247
chr1	6052223	6052224	NM_001199861	0	+	KCNAB2	protein_coding	NM_001291593	12	-247
chr3	5021152	5021153	NM_003670	0	+	BHLHE40	protein_coding	NR_037903	507	-246
chr2	242498171	242498172	NM_032515	0	+	BOK	protein_coding	NR_033346	604	-239
chr1	43282804	43282805	NM_001017922	0	+	ERMAP	protein_coding	NM_199342	173	-237
chr10	75255520	75255521	NR_132103	0	+	PPP3CB-AS1	lncRNA_HUGO	NM_001142353	92	-234
chr10	135122423	135122424	NM_145806	0	+	ZNF511	protein_coding	NM_001256617	301	-234
chrX	40594543	40594544	NM_001289773	0	+	MED14OS	protein_coding	NM_004229	67	-228
chr15	43622534	43622535	NM_001159280	0	+	ADAL	protein_coding	NM_014793	29	-228
chr10	5931575	5931576	NM_001258452	0	+	FBH1	protein_coding	NM_019046	13	-227
chr6	111804595	111804596	NR_034108	0	+	TRAF3IP2-AS1	antisense	NM_001286431	44	-225
chr2	74756587	74756588	NM_001321727	0	+	HTRA2	protein_coding	NM_181575	24	-224
chr3	134204596	134204597	NM_001042384	0	+	CEP63	protein_coding	NM_001242374	133	-221
chr1	75198861	75198862	NM_001162916	0	+	TYW3	protein_coding	NM_001130042	304	-218
chr16	30934369	30934370	NM_001282351	0	+	FBXL19	protein_coding	NR_024348	27	-218
chr4	83821876	83821877	NM_001317776	0	+	THAP9	protein_coding	NR_034077	25	-215
chr6	160148170	160148171	NM_004906	0	+	WTAP	protein_coding	NM_001322819	466	-214
chr16	69373240	69373241	NM_001199434	0	+	NIP7	protein_coding	NM_032382	136	-213
chr17	80376240	80376241	NM_001330542	0	+	HEXDC	protein_coding	NM_024648	102	-210
chr10	118609023	118609024	NM_001242699	0	+	ENO4	protein_coding	NM_001330164	14	-207
chr19	36036532	36036533	NM_001242597	0	+	TMEM147	protein_coding	NR_038396	506	-206
chr12	82752321	82752322	NM_001319675	0	+	METTL25	protein_coding	NR_033192	98	-205
chr11	34937705	34937706	NM_001135024	0	+	PDHX	protein_coding	NM_015957	20	-205
chr2	27434929	27434930	NM_080592	0	+	ATRAID	protein_coding	NM_021095	191	-203
chr14	105767123	105767124	NM_001243127	0	+	PACS2	protein_coding	NM_001242788	26	-203
chr9	33166951	33166952	NR_108109	0	+	B4GALT1-AS1	lncRNA_HUGO	NM_001497	39	-202
chr3	23958216	23958217	NM_001253384	0	+	RPL15	protein_coding	NM_020345	17	-198
chr3	160117112	160117113	NM_001002800	0	+	SMC4	protein_coding	NM_001190241	20	-195
chr6	5004055	5004056	NR_126015	0	+	LYRM4-AS1	lncRNA_HUGO	NM_001286132	174	-194
chr13	32605477	32605478	NM_023037	0	+	FRY	protein_coding	NR_103839	17	-194
chr15	67547143	67547144	NM_001031715	0	+	IQCH	protein_coding	NM_001271885	45	-190
chr17	41132599	41132600	NM_001321381	0	+	RUNDC1	protein_coding	NM_001136042	173	-188
chr22	37415808	37415809	NM_001013436	0	+	MPST	protein_coding	NM_001270483	228	-186
chr19	19144437	19144438	NM_001199196	0	+	ARMC6	protein_coding	NM_001321697	152	-186
chr3	9834262	9834263	NM_001024959	0	+	ARPC4	protein_coding	NM_001278270	89	-185
chr2	25016024	25016025	NM_001199803	0	+	CENPO	protein_coding	NM_001013663	107	-184
chr5	115177323	115177324	NM_001002924	0	+	AP3S1	protein_coding	NM_001277783	41	-182
chr5	80256486	80256487	NM_006909	0	+	RASGRF2	protein_coding	NR_105015	16	-180
chr12	53574505	53574506	NM_001004304	0	+	ZNF740	protein_coding	NM_001244705	114	-180
chr19	48758972	48758973	NR_040599	0	+	CARD8-AS1	lncRNA_HUGO	NM_001351787	17	-178
chr1	173793822	173793823	NM_018122	0	+	DARS2	protein_coding	NM_001127181	238	-177
chr13	45992307	45992308	NR_047031	0	+	SLC25A30-AS1	lincRNA	NM_001010875	9	-175
chr3	15642937	15642938	NM_001281723	0	+	BTD	protein_coding	NM_001284413	11	-174
chr11	71791387	71791388	NM_001145308	0	+	LRTOMT	protein_coding	NM_001286561	28	-174
chr2	190648866	190648867	NM_000534	0	+	PMS1	protein_coding	NM_001128150	29	-173
chr14	78227306	78227307	NM_001173978	0	+	C14orf178	protein_coding	NM_001318844	15	-173
chr7	99717280	99717281	NM_152755	0	+	CNPY4	protein_coding	NM_001190415	317	-171
chr12	51785246	51785247	NM_001258401	0	+	SLC4A8	protein_coding	NM_007210	22	-171
chr1	169763861	169763862	NM_001320051	0	+	C1orf112	protein_coding	NM_001320199	16	-171
chr10	103348085	103348086	NM_001329742	0	+	DPCD	protein_coding	NM_001174084	242	-169
chr13	99738740	99738741	NR_047482	0	+	DOCK9-AS2	antisense	NM_001318849	40	-167
chr7	102715343	102715344	NM_001161009	0	+	ARMC10	protein_coding	NM_001111038	66	-165
chr3	187871711	187871712	NM_001167672	0	+	LPP	protein_coding	NR_036497	326	-162
chr19	41869871	41869872	NM_001098825	0	+	TMEM91	protein_coding	NM_030578	106	-159
chr12	65153027	65153028	NM_001330187	0	+	TBC1D30	protein_coding	NM_002076	15	-156
chr5	76382868	76382869	NR_024398	0	+	ZBED3-AS1	antisense	NM_001329564	12	-155
chr2	198364886	198364887	NM_002157	0	+	HSPE1	protein_coding	NM_199440	76	-152
chr7	91763660	91763661	NR_122109	0	+	CYP51A1-AS1	lncRNA_HUGO	NM_001146152	14	-151
chr19	50979789	50979790	NM_175063	0	+	EMC10	protein_coding	NM_001308429	1258	-151
chr15	55611168	55611169	NM_004855	0	+	PIGB	protein_coding	NM_001308421	55	-151
chr13	21750532	21750533	NM_024026	0	+	MRPL57	protein_coding	NM_001166017	43	-151
chr17	73975323	73975324	NM_001113324	0	+	TEN1	protein_coding	NM_001185039	156	-149
chr17	15902859	15902860	NM_001271420	0	+	TTC19	protein_coding	NM_001042697	24	-149
chr2	63815716	63815717	NM_001316374	0	+	MDH1	protein_coding	NM_001354044	36	-147
chr2	163175041	163175042	NM_001330265	0	+	GCA	protein_coding	NM_022168	21	-147
chr16	4784084	4784085	NM_139170	0	+	C16orf71	protein_coding	NM_001242929	18	-146
chr5	139944050	139944051	NM_080670	0	+	SLC35A4	protein_coding	NM_006051	57	-144
chr12	112037205	112037206	NR_146497	0	+	ATXN2-AS	lncRNA_HUGO	NM_002973	37	-142
chr1	9242253	9242254	NR_132738	0	+	LINC01759	lncRNA_HUGO	NR_132742	73	-141
chr17	71228269	71228270	NM_001288770	0	+	C17orf80	protein_coding	NM_001098832	10	-141
chr13	42535085	42535086	NR_039974	0	+	VWA8-AS1	lncRNA_HUGO	NM_015058	24	-141
chr1	43637861	43637862	NM_001195831	0	+	CFAP57	protein_coding	NM_001159936	24	-132
chr1	113161825	113161826	NM_006135	0	+	CAPZA1	protein_coding	NM_017744	82	-132
chr14	24584021	24584022	NM_001163484	0	+	DCAF11	protein_coding	NM_001354768	137	-129
chr11	73587749	73587750	NM_001267806	0	+	PAAF1	protein_coding	NM_016565	14	-128
chrX	153059660	153059661	NM_001204527	0	+	SSR4	protein_coding	NM_004135	36	-125
chr19	5680544	5680545	NM_001267868	0	+	HSD11B1L	protein_coding	NM_001308240	14	-125
chr7	87505544	87505545	NM_001318060	0	+	DBF4	protein_coding	NM_018843	55	-120
chr9	100395915	100395916	NM_001351504	0	+	NCBP1	protein_coding	NM_139246	71	-119
chr9	19049432	19049433	NM_006570	0	+	RRAGA	protein_coding	NM_001287049	1884	-117
chr17	28443850	28443851	NM_001261467	0	+	NSRP1	protein_coding	NR_036149	602	-113
chr7	144052534	144052535	NM_005435	0	+	ARHGEF5	protein_coding	NR_126023	25	-112
chr9	102668955	102668956	NM_017919	0	+	STX17	protein_coding	NR_038853	378	-110
chr3	48885155	48885156	NR_109996	0	+	PRKAR2A-AS1	antisense	NM_001321982	20	-110
chr15	35838246	35838247	NR_038251	0	+	DPH6-AS1	lincRNA	NM_080650	86	-110
chr9	131084892	131084893	NM_001305942	0	+	COQ4	protein_coding	NM_001329861	91	-109
chr16	58033643	58033644	NM_001330568	0	+	USB1	protein_coding	NM_020807	10	-109
chrX	48755215	48755216	NM_001167989	0	+	PQBP1	protein_coding	NM_001167947	616	-108
chr14	58894126	58894127	NM_001244189	0	+	KIAA0586	protein_coding	NM_001304485	9	-108
chr6	109415788	109415789	NM_001083535	0	+	CEP57L1	protein_coding	NM_014454	24	-105
chr6	30294726	30294727	NM_021253	0	+	TRIM39	protein_coding	NR_102326	30	-99
chr15	90645584	90645585	NR_149130	0	+	IDH2-DT	lncRNA_HUGO	NM_001290114	18	-99
chr14	74416772	74416773	NM_182480	0	+	COQ6	protein_coding	NM_152445	16	-97
chr2	27886378	27886379	NM_018158	0	+	SLC4A1AP	protein_coding	NM_001282729	26	-96
chr3	32023271	32023272	NM_001137674	0	+	ZNF860	protein_coding	NM_001174060	14	-91
chr20	44420611	44420612	NM_052951	0	+	DNTTIP1	protein_coding	NM_080614	462	-88
chr1	160313178	160313179	NM_001290184	0	+	NCSTN	protein_coding	NM_001098398	2124	-88
chr7	23145428	23145429	NM_001031710	0	+	KLHL7	protein_coding	NR_046220	295	-86
chr4	4543888	4543889	NR_037888	0	+	STX18-AS1	antisense	NM_001346282	51	-77
chr15	72766677	72766678	NM_005744	0	+	ARIH1	protein_coding	NR_135678	753	-70
chr11	10562651	10562652	NR_034093	0	+	MRVI1-AS1	antisense	NM_016422	19	-70
chr2	220408408	220408409	NM_001303098	0	+	TMEM198	protein_coding	NM_024536	15	-66
chr4	153457171	153457172	NR_033797	0	+	MIR4453HG	lncRNA_HUGO	NM_001349798	45	-63
chr13	99229294	99229295	NR_046542	0	+	STK24-AS1	antisense	NM_001032296	63	-63
chr22	17640079	17640080	NR_024482	0	+	HDHD5-AS1	lncRNA_HUGO	NM_033070	42	-57
chr17	2240806	2240807	NM_014853	0	+	SGSM2	protein_coding	NM_018128	287	-54
chrX	134654586	134654587	NM_001351601	0	+	INTS6L	protein_coding	NR_046740	53	-50
chr3	42623397	42623398	NM_016305	0	+	SS18L2	protein_coding	NM_001201584	14	-50
chr5	110848164	110848165	NR_040093	0	+	STARD4-AS1	antisense	NM_001308056	17	-43
chr3	49591912	49591913	NM_003458	0	+	BSN	protein_coding	NR_038866	87	-42
chr17	78194090	78194091	NM_001166347	0	+	SLC26A11	protein_coding	NM_000199	251	-41
chr21	45079447	45079448	NM_015056	0	+	RRP1B	protein_coding	NM_007031	350	-39
chr3	186288505	186288506	NM_016306	0	+	DNAJB11	protein_coding	NM_001134415	1264	-37
chr22	19419198	19419199	NM_003776	0	+	MRPL40	protein_coding	NM_003325	22	-33
chr11	74022630	74022631	NR_120556	0	+	P4HA3-AS1	lncRNA_HUGO	NM_001288748	28	-33
chr10	77161476	77161477	NR_024421	0	+	ZNF503-AS2	processed_transcript	NR_120651	53	-33
chr7	100183716	100183717	NM_033506	0	+	FBXO24	protein_coding	NM_001289934	16	-32
chr11	46722100	46722101	NM_024741	0	+	ZNF408	protein_coding	NM_004308	26	-32
chr1	178062894	178062895	NM_170692	0	+	RASAL2	protein_coding	NR_027982	62	-31
chr6	31462708	31462709	NM_001289160	0	+	MICB	protein_coding	NR_149132	273	-25
chr5	140071209	140071210	NM_001278731	0	+	HARS2	protein_coding	NM_001258040	167	-25
chr3	148804274	148804275	NR_046648	0	+	HLTF-AS1	antisense	NM_001318935	17	-24
chr9	131873021	131873022	NM_021131	0	+	PTPA	protein_coding	NM_000755	74	-23
chr15	45694559	45694560	NM_024063	0	+	SPATA5L1	protein_coding	NM_001321015	59	-23
chr12	25348200	25348201	NM_001001660	0	+	ETFRF1	protein_coding	NM_001082972	364	-23
chr9	125027077	125027078	NM_001173512	0	+	MRRF	protein_coding	NM_033117	76	-18
chr4	77134953	77134954	NM_001242936	0	+	FAM47E	protein_coding	NM_001204255	28	-16
chr9	34458525	34458526	NM_001281428	0	+	DNAI1	protein_coding	NM_001184940	52	-15
chr6	72130510	72130511	NR_121615	0	+	LINC01626	lncRNA_HUGO	NR_026807	34	-15
chr2	8822203	8822204	NM_002166	0	+	ID2	protein_coding	NR_110154	10970	-15
chr22	19929318	19929319	NM_000754	0	+	COMT	protein_coding	NM_001352300	1164	-14
chr3	149375777	149375778	NR_040250	0	+	WWTR1-AS1	antisense	NM_015472	21	-13
chr15	34635306	34635307	NM_001284292	0	+	NUTM1	protein_coding	NM_018648	9	-13
chr13	96329413	96329414	NM_006260	0	+	DNAJC3	protein_coding	NR_132117	939	-13
chr13	30996535	30996536	NM_001355247	0	+	UBE2L5	protein_coding	NR_125771	31	-13
chr7	130131145	130131146	NM_177525	0	+	MEST	protein_coding	NR_004382	25	-10
chr19	35417822	35417823	NM_001099437	0	+	ZNF30	protein_coding	NR_110749	29	-10
chr12	80329051	80329052	NR_146533	0	+	PPP1R12A-AS1	lncRNA_HUGO	NM_001143885	29	-9
chr9	124922027	124922028	NM_001286828	0	+	MORN5	protein_coding	NM_001318195	22	-8
chr3	197476314	197476315	NM_001011537	0	+	FYTTD1	protein_coding	NM_001145642	31	-8
chr4	87856172	87856173	NM_001166693	0	+	AFF1	protein_coding	NR_038841	266	-7
chr6	36410789	36410790	NM_001286579	0	+	KCTD20	protein_coding	NM_152990	330	-4
chr22	30752869	30752870	NM_001017437	0	+	CCDC157	protein_coding	NM_005877	22	-4
chr5	37839976	37839977	NR_145476	0	+	GDNF-AS1	lincRNA	NM_000514	51	-3
chr19	47104576	47104577	NM_001329921	0	+	CALM3	protein_coding	NM_001205281	1230	-3
chr16	84178755	84178756	NM_178452	0	+	DNAAF1	protein_coding	NM_001146051	38	-2
chr1	24828851	24828852	NM_001251979	0	+	RCAN3	protein_coding	NR_045407	45	-1
chr12	9217548	9217549	NR_026971	0	+	A2M-AS1	antisense	NR_034140	52	0
chr17	33448516	33448517	NM_017559	0	+	FNDC8	protein_coding	NR_037714	9	3
chr2	10830086	10830087	NR_144555	0	+	RN7SL832P	lincRNA	NM_001261392	15	6
chr3	57678805	57678806	NR_135550	0	+	DENND6A-DT	lncRNA_HUGO	NM_152678	53	7
chr3	129035119	129035120	NR_026991	0	+	H1FX-AS1	antisense	NM_006026	24	7
chr19	33793652	33793653	NR_026887	0	+	CEBPA-AS1	antisense	NM_001285829	31	7
chr9	116172959	116172960	NM_001278629	0	+	C9orf43	protein_coding	NM_017443	24	8
chr7	43966045	43966046	NM_015983	0	+	UBE2D4	protein_coding	NM_001077664	473	8
chr20	32399155	32399156	NM_176812	0	+	CHMP4B	protein_coding	NR_110623	1460	8
chrX	146993579	146993580	NM_001185075	0	+	FMR1	protein_coding	NR_024499	200	9
chr17	66287601	66287602	NM_001352910	0	+	ARSG	protein_coding	NM_001174166	51	9
chr20	47835967	47835968	NM_001348187	0	+	DDX27	protein_coding	NM_001319135	574	10
chr2	101767872	101767873	NR_135594	0	+	TBC1D8-AS1	lncRNA_HUGO	NM_001102426	106	11
chr4	41258953	41258954	NM_004181	0	+	UCHL1	protein_coding	NR_102709	3060	12
chr1	3816826	3816827	NR_024455	0	+	LINC01134	lincRNA	NM_207356	24	12
chr3	23244614	23244615	NM_152653	0	+	UBE2E2	protein_coding	NR_136176	309	15
chr2	99758049	99758050	NM_001317992	0	+	C2orf15	protein_coding	NM_001349014	13	16
chr16	70323420	70323421	NM_001257174	0	+	DDX19B	protein_coding	NM_001605	11	16
chr8	48872708	48872709	NM_005914	0	+	MCM4	protein_coding	NM_001081640	22	18
chr5	131705431	131705432	NM_001308122	0	+	SLC22A5	protein_coding	NR_110997	34	18
chr2	69870802	69870803	NM_001320698	0	+	ANXA4	protein_coding	NM_014911	30	18
chr3	13521820	13521821	NM_001330636	0	+	HDAC11	protein_coding	NR_046690	93	20
chr17	74449251	74449252	NM_001166579	0	+	AANAT	protein_coding	NM_022066	49	21
chr3	50649221	50649222	NM_001243926	0	+	MAPKAPK3	protein_coding	NM_013324	13	24
chr7	104654657	104654658	NM_018682	0	+	KMT2E	protein_coding	NR_024586	389	27
chr15	42264764	42264765	NR_120334	0	+	PLA2G4E-AS1	lncRNA_HUGO	NM_139265	15	27
chr11	94706748	94706749	NM_018039	0	+	KDM4D	protein_coding	NM_016403	25	30
chr21	46359857	46359858	NM_001316988	0	+	FAM207A	protein_coding	NR_027128	19	32
chr20	3767417	3767418	NM_001287516	0	+	CDC25B	protein_coding	NM_001810	34	38
chr1	207226405	207226406	NM_001018053	0	+	PFKFB2	protein_coding	NM_001276320	54	40
chr13	80055424	80055425	NM_001161407	0	+	NDFIP2	protein_coding	NR_046685	409	41
chr10	99258694	99258695	NM_024954	0	+	UBTD1	protein_coding	NM_001289405	243	41
chr14	35591767	35591768	NM_001256678	0	+	KIAA0391	protein_coding	NM_001305156	246	43
chr2	159313487	159313488	NM_001005476	0	+	PKP4	protein_coding	NM_001301684	81	45
chr17	40169512	40169513	NM_001001349	0	+	NKIRAS2	protein_coding	NM_003315	32	45
chr17	26926071	26926072	NR_040012	0	+	SPAG5-AS1	processed_transcript	NM_006461	27	48
chr1	150980947	150980948	NM_001303229	0	+	PRUNE1	protein_coding	NM_001163258	137	51
chr10	15139374	15139375	NM_001097590	0	+	RPP38	protein_coding	NM_153244	237	51
chr9	140100154	140100155	NM_001144026	0	+	NDOR1	protein_coding	NM_053045	159	57
chr7	2281872	2281873	NM_002452	0	+	NUDT1	protein_coding	NM_013393	158	57
chr4	3076423	3076424	NM_002111	0	+	HTT	protein_coding	NR_045414	384	57
chrX	47004672	47004673	NM_001204466	0	+	RBM10	protein_coding	NM_001135998	289	58
chr11	67374428	67374429	NM_001166102	0	+	NDUFV1	protein_coding	NR_130935	1281	61
chr15	91565865	91565866	NR_110104	0	+	VPS33B-DT	lncRNA_HUGO	NM_001289148	11	62
chr12	108954994	108954995	NM_001301140	0	+	ISCU	protein_coding	NM_014706	10	62
chr19	45909660	45909661	NM_001297590	0	+	CD3EAP	protein_coding	NM_001142502	10	63
chr6	135818919	135818920	NR_152842	0	+	LINC00271	lincRNA	NM_001134830	19	64
chr15	90808925	90808926	NM_001033088	0	+	NGRN	protein_coding	NR_102428	1989	64
chr20	43595156	43595157	NM_001352385	0	+	STK4	protein_coding	NR_038341	201	65
chr9	139222047	139222048	NM_001145638	0	+	GPSM1	protein_coding	NR_026964	302	71
chr3	52740102	52740103	NM_014041	0	+	SPCS1	protein_coding	NM_001010983	175	71
chr19	37096217	37096218	NM_001256838	0	+	ZNF382	protein_coding	NM_001145649	85	72
chr11	46638826	46638827	NM_001142673	0	+	ATG13	protein_coding	NM_173811	42	72
chr7	139876846	139876847	NR_024451	0	+	JHDM1D-AS1	antisense	NM_030647	90	73
chr2	62115841	62115842	NM_001321781	0	+	COMMD1	protein_coding	NM_001256721	23	73
chr15	81616549	81616550	NR_120365	0	+	TMC3-AS1	lncRNA_HUGO	NM_181900	62	73
chr7	1609734	1609735	NR_027328	0	+	PSMG3-AS1	lincRNA	NM_001134340	64	76
chr21	34100295	34100296	NR_038879	0	+	PAXBP1-AS1	antisense	NM_003895	24	77
chr17	48450611	48450612	NM_001166131	0	+	EME1	protein_coding	NM_016504	85	77
chr17	26989241	26989242	NM_001320755	0	+	SUPT6H	protein_coding	NR_045585	854	77
chr12	498526	498527	NM_001130147	0	+	CCDC77	protein_coding	NM_001042603	95	78
chr1	231376969	231376970	NM_001316350	0	+	GNPAT	protein_coding	NM_001300830	607	79
chr9	77567829	77567830	NR_121183	0	+	C9orf41-AS1	lncRNA_HUGO	NM_017998	45	80
chr19	37407256	37407257	NM_001204838	0	+	ZNF568	protein_coding	NM_001037232	70	81
chr9	139305118	139305119	NM_001282944	0	+	PMPCA	protein_coding	NM_001039707	641	82
chr8	125551388	125551389	NM_001278645	0	+	NDUFB9	protein_coding	NM_001146160	962	82
chr17	37844357	37844358	NM_001005862	0	+	ERBB2	protein_coding	NM_001291726	70	82
chr17	13972844	13972845	NM_001303	0	+	COX10	protein_coding	NR_049718	98	82
chr15	42841051	42841052	NM_001130447	0	+	HAUS2	protein_coding	NM_153260	458	82
chr2	170550979	170550980	NM_001199290	0	+	PHOSPHO2-KLHL23	protein_coding	NM_001085447	39	83
chr12	42719977	42719978	NM_001143787	0	+	PPHLN1	protein_coding	NM_033114	1211	83
chr18	5238099	5238100	NR_015389	0	+	LINC00667	lincRNA	NR_026849	206	84
chr16	69166549	69166550	NM_001318391	0	+	UTP4	protein_coding	NM_001039690	412	84
chr1	156698303	156698304	NM_001142560	0	+	RRNAD1	protein_coding	NM_001303095	74	85
chr4	110354996	110354997	NM_001042734	0	+	SEC24B	protein_coding	NR_039978	726	86
chr3	39093512	39093513	NM_001303402	0	+	WDR48	protein_coding	NM_001349253	663	86
chr20	33543673	33543674	NM_020884	0	+	MYH7B	protein_coding	NM_001322494	12	86
chr1	54412034	54412035	NM_001256409	0	+	LRRC42	protein_coding	NM_001316935	211	86
chr13	79980444	79980445	NR_038991	0	+	RBM26-AS1	antisense	NM_001286631	36	86
chr11	77850732	77850733	NR_102281	0	+	KCTD21-AS1	antisense	NM_001007027	126	86
chrX	90689837	90689838	NM_080832	0	+	PABPC5	protein_coding	NR_110659	92	87
chr7	91875308	91875309	NM_019004	0	+	ANKIB1	protein_coding	NM_001013406	154	87
chr3	106959564	106959565	NR_028302	0	+	DUBR	lncRNA_HUGO	NR_028303	95	87
chr6	7390052	7390053	NM_001348194	0	+	RIOK1	protein_coding	NM_001170692	178	88
chr20	34287347	34287348	NM_080748	0	+	ROMO1	protein_coding	NM_001198989	1747	88
chr12	4758289	4758290	NM_005002	0	+	NDUFA9	protein_coding	NM_001278309	326	89
chr10	102747318	102747319	NM_001163812	0	+	TWNK	protein_coding	NM_176792	130	89
chr4	8442534	8442535	NM_001350233	0	+	TRMT44	protein_coding	NM_001101667	159	90
chr2	160569018	160569019	NM_001282805	0	+	2007-03-01	protein_coding	NR_110586	817	90
chr10	45455244	45455245	NM_032023	0	+	RASSF4	protein_coding	NR_033842	55	90
chr7	89841205	89841206	NM_001244944	0	+	STEAP2	protein_coding	NR_110029	122	91
chr2	103353400	103353401	NM_001321343	0	+	TMEM182	protein_coding	NM_001322080	47	91
chr19	47987559	47987560	NR_038452	0	+	NAPA-AS1	antisense	NM_001291296	40	91
chr15	60771402	60771403	NR_120341	0	+	RORA-AS1	lncRNA_HUGO	NM_001018089	27	91
chr14	76127611	76127612	NM_015072	0	+	TTLL5	protein_coding	NM_007176	169	91
chr13	76123646	76123647	NM_001270952	0	+	UCHL3	protein_coding	NM_001287394	57	91
chr2	17935155	17935156	NM_182625	0	+	GEN1	protein_coding	NM_001142286	41	92
chr2	175260497	175260498	NM_001193528	0	+	SCRN3	protein_coding	NM_004882	278	92
chr3	15469104	15469105	NM_033083	0	+	EAF1	protein_coding	NM_001301790	323	93
chr17	35766997	35766998	NM_001166105	0	+	TADA2A	protein_coding	NM_198834	202	93
chr5	74807720	74807721	NM_001345921	0	+	POLK	protein_coding	NM_001130105	552	94
chr4	159593468	159593469	NM_001281737	0	+	ETFDH	protein_coding	NR_077234	104	94
chr1	92764617	92764618	NM_024813	0	+	RPAP2	protein_coding	NM_001319683	378	94
chr1	161087917	161087918	NM_001185092	0	+	NIT1	protein_coding	NM_012394	411	94
chr10	89102191	89102192	NR_029408	0	+	LINC00863	lincRNA	NR_024397	19	94
chr14	93651336	93651337	NM_015676	0	+	TMEM251	protein_coding	NM_022151	120	95
chr1	219347223	219347224	NM_001300769	0	+	LYPLAL1	protein_coding	NR_038845	555	96
chr11	58910334	58910335	NM_001142519	0	+	FAM111A	protein_coding	NR_110184	261	96
chr1	111991953	111991954	NM_001688	0	+	ATP5PB	protein_coding	NM_001317062	15	96
chr8	87526691	87526692	NM_003909	0	+	CPNE3	protein_coding	NM_001317807	758	97
chr1	3773851	3773852	NM_001282669	0	+	DFFB	protein_coding	NM_014704	52	97
chr1	114472241	114472242	NM_198268	0	+	HIPK1	protein_coding	NR_110726	74	97
chr7	124569967	124569968	NR_125719	0	+	POT1-AS1	antisense	NM_001042594	18	98
chr5	153418549	153418550	NM_001135037	0	+	MFAP3	protein_coding	NM_001317993	478	99
chr16	15737084	15737085	NM_001143979	0	+	NDE1	protein_coding	NM_001184998	14	99
chr16	3355511	3355512	NM_001302109	0	+	ZNF75A	protein_coding	NM_033208	249	100
chr1	222763322	222763323	NR_110613	0	+	TAF1A-AS1	lncRNA_HUGO	NM_001201536	34	100
chr2	39103143	39103144	NM_001145450	0	+	MORN2	protein_coding	NM_001329963	570	101
chr18	2571580	2571581	NM_006101	0	+	NDC80	protein_coding	NM_001308401	228	101
chr17	68165681	68165682	NM_000891	0	+	KCNJ2	protein_coding	NR_036534	37	101
chr14	78174449	78174450	NM_001267863	0	+	SLIRP	protein_coding	NM_006020	4060	101
chr11	27528404	27528405	NR_033315	0	+	BDNF-AS	antisense	NM_018362	81	101
chr8	126104110	126104111	NM_001349485	0	+	NSMCE2	protein_coding	NM_001330609	325	102
chr6	170151743	170151744	NM_001278531	0	+	ERMARD	protein_coding	NM_174910	156	102
chr16	67193891	67193892	NM_018378	0	+	FBXL8	protein_coding	NM_001323552	113	102
chr2	201754095	201754096	NM_001136039	0	+	NIF3L1	protein_coding	NM_032472	206	104
chr17	80009786	80009787	NM_001330539	0	+	GPS1	protein_coding	NM_002917	688	104
chr1	6296090	6296091	NR_103534	0	+	LINC00337	antisense	NM_012405	36	104
chr11	68671384	68671385	NM_002180	0	+	IGHMBP2	protein_coding	NM_181514	123	104
chr16	1401960	1401961	NM_032520	0	+	GNPTG	protein_coding	NM_001001410	953	105
chr12	12510023	12510024	NM_001300742	0	+	BORCS5	protein_coding	NR_024061	111	105
chr3	25831593	25831594	NM_001145391	0	+	OXSM	protein_coding	NM_001145294	236	106
chr3	133380850	133380851	NM_001354703	0	+	TF	protein_coding	NM_007027	61	106
chr14	75179885	75179886	NM_015962	0	+	FCF1	protein_coding	NM_001039479	683	106
chr4	493039	493040	NM_001345986	0	+	PIGG	protein_coding	NM_133474	476	107
chr2	37458824	37458825	NR_146405	0	+	NDUFAF7	protein_coding	NM_005760	287	107
chr1	53793835	53793836	NR_131923	0	+	LINC01771	lncRNA_HUGO	NM_001018054	32	107
chr9	116037954	116037955	NM_001244926	0	+	PRPF4	protein_coding	NM_139286	360	108
chr14	69865111	69865112	NM_001252151	0	+	SLC39A9	protein_coding	NM_004450	102	108
chr5	79287174	79287175	NM_001306212	0	+	THBS4	protein_coding	NM_001010891	20	109
chr5	443309	443310	NM_007277	0	+	EXOC3	protein_coding	NR_126522	308	109
chr16	66968392	66968393	NM_003869	0	+	CES2	protein_coding	NM_016062	202	109
chr15	40987392	40987393	NM_001164270	0	+	RAD51	protein_coding	NR_040058	91	109
chr2	74710220	74710221	NM_022492	0	+	TTC31	protein_coding	NM_032779	283	111
chr22	26879855	26879856	NM_001013694	0	+	SRRD	protein_coding	NM_001349904	343	111
chr1	70820503	70820504	NM_001031693	0	+	HHLA3	protein_coding	NM_030816	207	111
chr10	93558199	93558200	NM_025235	0	+	TNKS2	protein_coding	NR_108071	280	111
chr5	143550307	143550308	NM_020768	0	+	KCTD16	protein_coding	NM_001024947	9	112
chr1	155658882	155658883	NM_001199849	0	+	DAP3	protein_coding	NM_001198906	1221	112
chr5	74063061	74063062	NM_001271665	0	+	NSA2	protein_coding	NM_001281302	72	113
chr11	82612795	82612796	NM_145018	0	+	DDIAS	protein_coding	NM_001319214	94	113
chr15	52472213	52472214	NR_102751	0	+	CERNA1	lncRNA_HUGO	NM_006578	29	114
chr2	47143303	47143304	NM_001288953	0	+	TTC7A	protein_coding	NM_001171507	30	115
chr15	42565724	42565725	NM_001301409	0	+	GANC	protein_coding	NM_001286487	47	115
chr13	45563700	45563701	NM_001316952	0	+	GPALPP1	protein_coding	NM_012345	314	115
chr17	685614	685615	NM_001317947	0	+	MRM3	protein_coding	NM_016080	164	116
chr12	31226809	31226810	NM_001257144	0	+	DDX11	protein_coding	NR_038927	83	116
chr7	100860975	100860976	NM_006349	0	+	ZNHIT1	protein_coding	NM_001084	49	117
chr3	45017756	45017757	NR_023353	0	+	EXOSC7	protein_coding	NM_001330761	478	117
chr3	44666536	44666537	NM_001024855	0	+	ZNF197	protein_coding	NR_046658	227	117
chr1	25664824	25664825	NM_014313	0	+	TMEM50A	protein_coding	NM_001321772	4869	117
chr8	56686031	56686032	NM_001317902	0	+	TGS1	protein_coding	NM_001286661	192	118
chr12	112856752	112856753	NM_001330437	0	+	PTPN11	protein_coding	NM_001320141	755	118
chr6	96025418	96025419	NM_024641	0	+	MANEA	protein_coding	NR_104136	137	119
chr6	122793062	122793063	NM_001270393	0	+	PKIB	protein_coding	NM_020755	43	119
chr14	24769075	24769076	NM_001286367	0	+	NOP9	protein_coding	NM_001136050	130	119
chr1	222885910	222885911	NM_001288579	0	+	BROX	protein_coding	NM_022831	337	119
chr16	88772911	88772912	NM_001012759	0	+	CTU2	protein_coding	NM_178841	91	120
chr11	66313616	66313617	NM_001258371	0	+	ACTN3	protein_coding	NM_001348571	9	120
chr6	170102243	170102244	NM_001029863	0	+	C6orf120	protein_coding	NM_001202550	285	122
chr22	38349715	38349716	NM_001301130	0	+	POLR2F	protein_coding	NM_001207062	1238	122
chr22	38245444	38245445	NM_001242923	0	+	EIF3L	protein_coding	NM_001349853	6175	122
chr2	219524444	219524445	NM_001079866	0	+	BCS1L	protein_coding	NR_073599	153	122
chr2	71357479	71357480	NM_005791	0	+	MPHOSPH10	protein_coding	NM_032601	66	123
chr19	2328699	2328700	NM_001077238	0	+	SPPL2B	protein_coding	NM_016199	256	123
chr1	74663951	74663952	NM_001112808	0	+	FPGT-TNNI3K	protein_coding	NM_001105659	333	123
chr14	93799498	93799499	NM_020818	0	+	UNC79	protein_coding	NM_001002860	25	123
chr19	9649412	9649413	NR_134920	0	+	ZNF426-DT	lncRNA_HUGO	NM_001300883	22	124
chr11	66360675	66360676	NM_005125	0	+	CCS	protein_coding	NM_018219	275	124
chr6	158589399	158589400	NM_207118	0	+	GTF2H5	protein_coding	NM_032861	1600	125
chr5	93954401	93954402	NM_032290	0	+	SLF1	protein_coding	NM_001145678	128	125
chr17	43210002	43210003	NM_001321352	0	+	ACBD4	protein_coding	NM_133373	43	125
chr17	10600957	10600958	NM_020233	0	+	ADPRM	protein_coding	NM_004589	181	125
chr8	71520692	71520693	NR_038881	0	+	LACTB2-AS1	lncRNA_HUGO	NM_001317804	24	126
chr6	139094902	139094903	NM_015439	0	+	CCDC28A	protein_coding	NM_001242740	200	126
chr5	87564769	87564770	NR_039993	0	+	TMEM161B-AS1	antisense	NM_001349407	99	126
chr17	62503099	62503100	NM_001316990	0	+	CEP95	protein_coding	NM_001320595	91	126
chr14	23564771	23564772	NM_017924	0	+	C14orf119	protein_coding	NM_001164814	887	126
chr10	51371444	51371445	NR_135475	0	+	TIMM23B	protein_coding	NM_001303486	537	126
chr9	35749307	35749308	NM_001080496	0	+	RGP1	protein_coding	NM_001330660	316	127
chr6	168227591	168227592	NM_001207008	0	+	AFDN	protein_coding	NR_027906	81	128
chr4	103790165	103790166	NM_001008388	0	+	CISD2	protein_coding	NM_181890	370	128
chrX	80457528	80457529	NM_003022	0	+	SH3BGRL	protein_coding	NM_030763	305	130
chr9	140083129	140083130	NM_003731	0	+	SSNA1	protein_coding	NM_013366	407	130
chr3	196439245	196439246	NM_001166304	0	+	PIGX	protein_coding	NM_032898	189	130
chr2	54014203	54014204	NM_001127397	0	+	ERLEC1	protein_coding	NM_016115	1113	130
chr2	203777011	203777012	NM_001104586	0	+	CARF	protein_coding	NM_018256	168	130
chr16	57481412	57481413	NM_020312	0	+	COQ9	protein_coding	NM_001308347	325	130
chr16	30886786	30886787	NR_110940	0	+	MIR762HG	lncRNA_HUGO	NR_039744	43	130
chr10	119806517	119806518	NR_026939	0	+	CASC2	antisense	NM_001330167	78	130
chrX	46404965	46404966	NR_015378	0	+	ZNF674-AS1	lincRNA	NM_001039891	70	131
chr8	17104476	17104477	NM_001145152	0	+	VPS37A	protein_coding	NM_001322090	593	131
chr4	4291999	4292000	NM_001330625	0	+	ZBTB49	protein_coding	NM_017816	62	131
chr2	54198260	54198261	NM_001320586	0	+	ACYP2	protein_coding	NM_014614	110	131
chr12	66524651	66524652	NR_125724	0	+	LLPH-AS1	lncRNA_HUGO	NM_032338	27	131
chr10	1102764	1102765	NM_014023	0	+	WDR37	protein_coding	NM_001317955	59	131
chr9	119449631	119449632	NM_001099679	0	+	TRIM32	protein_coding	NM_001184734	188	132
chr19	12721752	12721753	NM_153358	0	+	ZNF791	protein_coding	NM_020714	349	132
chr7	148823523	148823524	NM_020781	0	+	ZNF398	protein_coding	NM_001001661	67	133
chr3	52720051	52720052	NM_014366	0	+	GNL3	protein_coding	NM_001350075	2144	133
chr3	196295550	196295551	NM_001105573	0	+	FBXO45	protein_coding	NM_001345906	106	133
chr2	99225086	99225087	NM_001330353	0	+	UNC50	protein_coding	NM_001008215	248	133
chr14	50779057	50779058	NM_001003803	0	+	ATP5S	protein_coding	NM_024884	95	133
chr13	46626988	46626989	NR_046226	0	+	CPB2-AS1	antisense	NM_001076788	26	133
chr12	102513984	102513985	NM_001319988	0	+	PARPBP	protein_coding	NM_024057	106	133
chr1	110950431	110950432	NR_102697	0	+	LAMTOR5-AS1	antisense	NM_006402	32	133
chr3	47205718	47205719	NR_033373	0	+	KIF9-AS1	antisense	NM_001349370	63	134
chr11	65337950	65337951	NM_001303024	0	+	SSSCA1	protein_coding	NR_038923	1275	134
chr9	130890823	130890824	NR_024425	0	+	PTGES2-AS1	lncRNA_HUGO	NM_025072	19	135
chr20	25604736	25604737	NR_126465	0	+	ZNF337-AS1	antisense	NM_152667	131	136
chr19	38085796	38085797	NM_001172225	0	+	ZNF540	protein_coding	NM_001290314	14	136
chr1	43424735	43424736	NR_033967	0	+	SLC2A1-AS1	lincRNA	NM_006516	30	136
chr11	65769735	65769736	NM_001143985	0	+	BANF1	protein_coding	NM_001242481	221	136
chrX	100646008	100646009	NM_021029	0	+	RPL36A	protein_coding	NM_001287344	8909	137
chr8	144099947	144099948	NM_001127213	0	+	LY6E	protein_coding	NR_026913	4372	138
chr7	156433393	156433394	NM_030936	0	+	RNF32	protein_coding	NR_026865	16	138
chr5	893034	893035	NM_004237	0	+	TRIP13	protein_coding	NM_001317951	207	138
chr17	1733310	1733311	NM_001355120	0	+	RPA1	protein_coding	NM_052928	445	138
chr15	82555160	82555161	NM_001008226	0	+	SAXO2	protein_coding	NM_001040610	30	139
chr3	183967470	183967471	NM_032331	0	+	EEF1AKMT4	protein_coding	NM_001006941	80	140
chr20	5986769	5986770	NM_001323562	0	+	CRLS1	protein_coding	NR_110101	551	140
chr18	44497587	44497588	NM_001353899	0	+	KATNAL2	protein_coding	NM_001324046	53	140
chr14	74486117	74486118	NM_025057	0	+	BBOF1	protein_coding	NM_001330189	93	140
chr1	28969701	28969702	NR_146730	0	+	LINC01715	lncRNA_HUGO	NM_001135218	31	140
chr12	112123877	112123878	NM_001136538	0	+	ACAD10	protein_coding	NM_006768	104	140
chr10	102791016	102791017	NM_030971	0	+	SFXN3	protein_coding	NM_001195263	143	140
chr6	110012514	110012515	NM_014845	0	+	FIG4	protein_coding	NM_001145128	212	142
chr5	80597457	80597458	NM_001131035	0	+	ZCCHC9	protein_coding	NR_034121	342	142
chr1	24104911	24104912	NM_020362	0	+	PITHD1	protein_coding	NR_038280	511	142
chr1	100731809	100731810	NM_001130841	0	+	RTCA	protein_coding	NR_110434	997	142
chr10	74927897	74927898	NM_173348	0	+	FAM149B1	protein_coding	NM_001135752	69	142
chr4	106629961	106629962	NM_024751	0	+	GSTCD	protein_coding	NM_001142471	118	143
chr13	110959634	110959635	NM_001846	0	+	COL4A2	protein_coding	NM_001845	2398	143
chr10	94050945	94050946	NM_017824	0	+	2005-03-01	protein_coding	NM_014912	336	143
chr10	79686633	79686634	NR_024585	0	+	DLG5-AS1	antisense	NM_004747	21	143
chr3	62304703	62304704	NM_001291941	0	+	C3orf14	protein_coding	NR_038282	360	144
chr2	220043002	220043003	NM_001321109	0	+	RETREG2	protein_coding	NM_001321390	442	144
chr6	49431101	49431102	NM_018132	0	+	CENPQ	protein_coding	NM_000255	149	145
chr19	8386399	8386400	NM_001031	0	+	RPS28	protein_coding	NR_135539	32857	145
chr9	72873908	72873909	NM_015110	0	+	SMC5	protein_coding	NR_039990	162	146
chr2	9563786	9563787	NM_001321833	0	+	CPSF3	protein_coding	NM_001319069	485	146
chr2	74648875	74648876	NM_001320823	0	+	WDR54	protein_coding	NM_001316764	266	146
chr8	145582272	145582273	NM_001253816	0	+	SLC52A2	protein_coding	NM_012162	188	147
chr16	75681690	75681691	NM_018975	0	+	TERF2IP	protein_coding	NM_001130089	496	148
chr2	61108705	61108706	NM_001291746	0	+	REL	protein_coding	NR_033980	55	149
chr19	52901121	52901122	NM_032423	0	+	ZNF528	protein_coding	NR_125345	199	149
chr18	47340398	47340399	NR_117096	0	+	SNHG22	lncRNA_HUGO	NM_006111	2743	150
chr21	33765460	33765461	NR_026845	0	+	URB1-AS1	lncRNA_HUGO	NM_014825	61	151
chr14	59951246	59951247	NM_001098625	0	+	JKAMP	protein_coding	NM_001331158	853	151
chr1	43855601	43855602	NM_015284	0	+	SZT2	protein_coding	NM_001001653	180	151
chr14	104314061	104314062	NR_038436	0	+	LINC00637	lincRNA	NM_015316	35	152
chr7	130794805	130794806	NM_001145354	0	+	MKLN1	protein_coding	NR_109855	54	153
chr1	93811498	93811499	NM_001938	0	+	DR1	protein_coding	NR_034089	810	153
chr18	34409099	34409100	NR_136303	0	+	KIAA1328	protein_coding	NM_001271956	102	153
chr11	96123203	96123204	NM_001261833	0	+	JRKL	protein_coding	NM_001318736	254	153
chr5	60241031	60241032	NM_174889	0	+	NDUFAF2	protein_coding	NM_000082	1190	154
chr4	123844255	123844256	NM_001345856	0	+	SPATA5	protein_coding	NM_198041	250	154
chr1	224622402	224622403	NR_136290	0	+	CNIH3	protein_coding	NM_001115113	37	154
chr1	212965265	212965266	NM_001042552	0	+	TATDN3	protein_coding	NM_001042549	178	154
chr7	100450381	100450382	NM_020246	0	+	SLC12A9	protein_coding	NR_146550	182	155
chr5	6633560	6633561	NM_001047	0	+	SRD5A1	protein_coding	NM_001193455	242	155
chr5	65018073	65018074	NM_020726	0	+	NLN	protein_coding	NM_019072	266	155
chr11	126081694	126081695	NM_001330446	0	+	FAM118B	protein_coding	NM_001144827	444	155
chrX	119005824	119005825	NM_004541	0	+	NDUFA1	protein_coding	NM_006978	1107	156
chr9	4679593	4679594	NM_017913	0	+	CDC37L1	protein_coding	NR_121597	329	156
chr4	184580475	184580476	NM_021942	0	+	TRAPPC11	protein_coding	NM_001307922	310	156
chr20	13765697	13765698	NM_001039375	0	+	NDUFAF5	protein_coding	NM_001276380	160	156
chr19	14017036	14017037	NM_017721	0	+	CC2D1A	protein_coding	NM_001345843	155	156
chr17	33288579	33288580	NM_052857	0	+	ZNF830	protein_coding	NM_001193529	91	156
chr1	118472380	118472381	NM_006784	0	+	WDR3	protein_coding	NM_017686	311	156
chr2	31457015	31457016	NM_014600	0	+	EHD3	protein_coding	NM_001321270	205	157
chr16	89724252	89724253	NM_153025	0	+	SPATA33	protein_coding	NM_001083314	72	157
chr5	72861596	72861597	NM_001284430	0	+	UTP15	protein_coding	NM_023039	303	158
chr2	3606071	3606072	NR_038429	0	+	RNASEH1-AS1	antisense	NR_148532	62	158
chr1	145470528	145470529	NM_001039888	0	+	ANKRD34A	protein_coding	NM_001330685	19	158
chr11	134094584	134094585	NM_052875	0	+	VPS26B	protein_coding	NM_015261	349	158
chr5	89770706	89770707	NM_006467	0	+	POLR3G	protein_coding	NM_203406	59	159
chr3	130745744	130745745	NM_001146003	0	+	NEK11	protein_coding	NM_001288950	71	159
chr18	74207312	74207313	NM_001272093	0	+	C18orf65	protein_coding	NM_014643	1471	159
chr17	40761536	40761537	NM_001070	0	+	TUBG1	protein_coding	NM_178126	15	159
chr2	233415412	233415413	NM_001276336	0	+	EIF4E2	protein_coding	NM_145702	2066	160
chr11	695816	695817	NM_001276274	0	+	TMEM80	protein_coding	NM_001293634	128	160
chr11	105948402	105948403	NM_015423	0	+	AASDHPPT	protein_coding	NM_001330359	646	160
chr2	264959	264960	NM_004300	0	+	ACP1	protein_coding	NM_001282682	1554	161
chr3	48481683	48481684	NM_001329417	0	+	TMA7	protein_coding	NM_001256964	1928	162
chr13	114567160	114567161	NR_044993	0	+	GAS6-AS2	lincRNA	NM_000820	89	162
chr11	7041723	7041724	NM_176822	0	+	NLRP14	protein_coding	NM_001354830	9	162
chr1	155023788	155023789	NM_001261464	0	+	ADAM15	protein_coding	NR_040772	517	165
chr5	64859128	64859129	NM_015342	0	+	PPWD1	protein_coding	NM_001349369	422	166
chr4	57301930	57301931	NM_006452	0	+	PAICS	protein_coding	NM_002703	95	166
chr3	196045253	196045254	NR_046724	0	+	TM4SF19-AS1	antisense	NM_001351628	26	166
chr18	13726704	13726705	NM_001308263	0	+	RNMT	protein_coding	NM_001098801	257	166
chr5	141016567	141016568	NM_001130029	0	+	RELL2	protein_coding	NM_001355040	58	167
chr5	133706882	133706883	NM_003337	0	+	UBE2B	protein_coding	NM_001300853	62	167
chr20	5931308	5931309	NM_001281520	0	+	MCM8	protein_coding	NM_001281467	44	167
chr1	8938904	8938905	NR_038351	0	+	ENO1-AS1	antisense	NM_001201483	15	167
chr14	57735756	57735757	NM_018229	0	+	AP5M1	protein_coding	NM_006544	149	167
chr1	229761998	229761999	NM_001314021	0	+	URB2	protein_coding	NM_014409	64	167
chr5	71616219	71616220	NM_001284403	0	+	PTCD2	protein_coding	NM_001286748	137	168
chr20	20033261	20033262	NM_015585	0	+	CFAP61	protein_coding	NM_001278628	17	168
chr12	132629020	132629021	NM_024078	0	+	NOC4L	protein_coding	NM_175066	163	168
chr11	18343846	18343847	NM_001142307	0	+	GTF2H1	protein_coding	NM_007216	127	168
chr11	117103421	117103422	NM_207343	0	+	RNF214	protein_coding	NM_004716	137	168
chr7	75677452	75677453	NM_001282403	0	+	MDH2	protein_coding	NM_001317785	2599	169
chr4	53525608	53525609	NR_125363	0	+	USP46-AS1	lincRNA	NM_001286767	63	169
chr19	17445789	17445790	NM_001195422	0	+	GTPBP3	protein_coding	NM_020959	19	169
chr1	763051	763052	NR_047519	0	+	LINC01128	processed_transcript	NR_024321	138	169
chr14	94547704	94547705	NM_145249	0	+	IFI27L1	protein_coding	NM_020414	165	169
chr6	143771973	143771974	NM_003630	0	+	PEX3	protein_coding	NM_182503	146	170
chr5	7869282	7869283	NM_002454	0	+	MTRR	protein_coding	NM_024091	291	170
chr8	99129546	99129547	NM_001145860	0	+	POP1	protein_coding	NM_005836	266	171
chr11	46867982	46867983	NR_038909	0	+	LRP4-AS1	antisense	NM_001008938	23	171
chr3	8543513	8543514	NM_001278233	0	+	LMCD1	protein_coding	NR_033378	912	172
chr17	79633781	79633782	NM_199287	0	+	CCDC137	protein_coding	NM_001039842	275	172
chr11	33796215	33796216	NR_120550	0	+	FBXO3-AS1	lncRNA_HUGO	NM_012175	20	172
chr11	61100709	61100710	NM_001351977	0	+	TKFC	protein_coding	NM_001923	225	173
chr2	172967784	172967785	NR_126376	0	+	DLX2-AS1	lncRNA_HUGO	NM_004405	42	174
chr2	120124565	120124566	NM_001079862	0	+	DBI	protein_coding	NM_001322331	3423	174
chr18	43684353	43684354	NM_138443	0	+	HAUS1	protein_coding	NM_001001937	367	174
chr11	31531326	31531327	NM_001288725	0	+	ELP4	protein_coding	NM_001304274	375	174
chr3	19988637	19988638	NM_001292048	0	+	RAB5A	protein_coding	NM_001330688	242	175
chr12	6560835	6560836	NR_147126	0	+	TAPBPL	protein_coding	NR_015382	26	175
chrX	149106844	149106845	NR_027456	0	+	LINC00894	antisense	NM_001013845	29	176
chr8	6565888	6565889	NM_018361	0	+	AGPAT5	protein_coding	NR_125386	99	176
chr6	112408859	112408860	NM_001033564	0	+	FAM229B	protein_coding	NM_016262	349	176
chr19	54960395	54960396	NM_052925	0	+	LENG8	protein_coding	NR_126418	1036	177
chr1	70671410	70671411	NM_001190987	0	+	SRSF11	protein_coding	NM_017768	775	177
chr10	28821707	28821708	NM_100264	0	+	WAC	protein_coding	NR_033805	137	177
chr2	209119962	209119963	NR_046452	0	+	IDH1-AS1	antisense	NM_005896	21	178
chr16	85833308	85833309	NM_001318786	0	+	COX4I1	protein_coding	NM_001142288	3043	178
chr13	114145183	114145184	NM_001349742	0	+	TMCO3	protein_coding	NM_001014283	50	178
chr8	56987231	56987232	NR_149110	0	+	CERNA3	lncRNA_HUGO	NM_001146227	9	179
chr5	94890855	94890856	NM_198150	0	+	ARSK	protein_coding	NM_014639	130	179
chr3	179322600	179322601	NM_001199957	0	+	NDUFB5	protein_coding	NM_020409	3422	179
chr18	66382476	66382477	NM_001093729	0	+	CCDC102B	protein_coding	NM_001350514	31	179
chr4	926265	926266	NM_001297423	0	+	TMEM175	protein_coding	NM_001318134	337	180
chr3	47324440	47324441	NM_025010	0	+	KLHL18	protein_coding	NM_001134878	131	181
chr2	99797667	99797668	NM_145212	0	+	MRPL30	protein_coding	NM_001320417	853	181
chr2	201936557	201936558	NM_001257102	0	+	NDUFB3	protein_coding	NM_001321618	55	181
chr11	8932751	8932752	NM_001206646	0	+	AKIP1	protein_coding	NM_005418	632	181
chr20	30795711	30795712	NM_015352	0	+	POFUT1	protein_coding	NM_002657	711	183
chr14	77787395	77787396	NM_001312660	0	+	GSTZ1	protein_coding	NM_013382	101	183
chr10	104179666	104179667	NM_024326	0	+	FBXL15	protein_coding	NM_001270965	12	183
chr4	39460709	39460710	NM_001278590	0	+	LIAS	protein_coding	NM_000661	135	184
chr1	54665865	54665866	NM_001330602	0	+	MRPL37	protein_coding	NM_001031672	2100	184
chr14	89883718	89883719	NR_036500	0	+	FOXN3-AS1	antisense	NM_005197	26	184
chr12	27091420	27091421	NM_001171887	0	+	FGFR1OP2	protein_coding	NM_018164	391	184
chr15	74753656	74753657	NR_038448	0	+	UBL7-AS1	antisense	NM_001286739	50	185
chr8	67341283	67341284	NM_015169	0	+	RRS1	protein_coding	NR_040434	164	186
chr3	67705201	67705202	NR_109992	0	+	SUCLG2-AS1	lncRNA_HUGO	NM_001177599	69	186
chr16	87425946	87425947	NM_022818	0	+	MAP1LC3B	protein_coding	NM_001282683	3019	186
chr5	153825567	153825568	NM_001131062	0	+	SAP30L	protein_coding	NR_037897	187	188
chr12	50222366	50222367	NR_027501	0	+	BCDIN3D-AS1	antisense	NM_001037806	16	188
chr2	46769897	46769898	NM_012249	0	+	RHOQ	protein_coding	NM_001318063	470	189
chr2	135676412	135676413	NM_001241	0	+	CCNT2	protein_coding	NR_036549	214	189
chr1	1260203	1260204	NM_001029885	0	+	CPTP	protein_coding	NM_001256456	474	189
chr6	2246010	2246011	NR_046229	0	+	GMDS-AS1	lincRNA	NM_001500	74	190
chr15	74287104	74287105	NM_033238	0	+	PML	protein_coding	NM_001256676	779	191
chr11	61197602	61197603	NM_017841	0	+	SDHAF2	protein_coding	NM_001136040	522	191
chr16	23652802	23652803	NM_001199743	0	+	DCTN5	protein_coding	NM_024675	589	192
chr10	99205938	99205939	NM_001287803	0	+	ZDHHC16	protein_coding	NM_001318362	411	192
chr6	88299875	88299876	NM_001197259	0	+	ORC3	protein_coding	NM_001318785	493	193
chr3	129612729	129612730	NR_037893	0	+	TMCC1-AS1	antisense	NM_001017395	62	193
chr16	1031788	1031789	NM_014587	0	+	SOX8	protein_coding	NM_001352017	37	193
chr14	55493974	55493975	NM_080867	0	+	SOCS4	protein_coding	NM_001008396	263	193
chr3	9439314	9439315	NM_001080517	0	+	SETD5	protein_coding	NR_027007	209	194
chr3	44803289	44803290	NM_020242	0	+	KIF15	protein_coding	NM_001320334	66	194
chr19	54606175	54606176	NM_004542	0	+	NDUFA3	protein_coding	NM_001282349	1288	194
chr11	33183208	33183209	NR_034027	0	+	CSTF3-AS1	antisense	NM_001326	28	194
chr7	73097943	73097944	NM_001202560	0	+	BUD23	protein_coding	NM_032317	803	195
chr5	44809057	44809058	NM_016640	0	+	MRPS30	protein_coding	NR_109862	401	195
chr3	4535047	4535048	NM_001099952	0	+	ITPR1	protein_coding	NR_108075	49	195
chr4	76439693	76439694	NR_133920	0	+	THAP6	protein_coding	NM_001009922	265	196
chr1	67390693	67390694	NM_001077700	0	+	MIER1	protein_coding	NM_024763	386	196
chr12	124118386	124118387	NM_001271866	0	+	GTF2H3	protein_coding	NM_001414	1044	196
chr8	103876572	103876573	NR_126338	0	+	AZIN1-AS1	lncRNA_HUGO	NM_001301668	29	197
chr3	121554080	121554081	NM_001320041	0	+	EAF2	protein_coding	NM_001023570	30	197
chr20	62258603	62258604	NR_132417	0	+	MHENCR	lncRNA_HUGO	NM_012384	101	197
chr14	75536260	75536261	NM_001042430	0	+	ZC2HC1C	protein_coding	NM_001302617	22	197
chr11	94227173	94227174	NM_017704	0	+	ANKRD49	protein_coding	NM_001330347	196	197
chr10	18948359	18948360	NM_178815	0	+	ARL5B	protein_coding	NM_001351116	94	197
chr10	13142167	13142168	NM_001008211	0	+	OPTN	protein_coding	NM_001282658	678	197
chr19	56905075	56905076	NR_037160	0	+	ZNF582-AS1	lincRNA	NM_001320371	69	198
chr13	103451509	103451510	NM_001159596	0	+	BIVM	protein_coding	NM_001318732	110	198
chr10	54074058	54074059	NM_012242	0	+	DKK1	protein_coding	NR_038277	52442	198
chr5	218448	218449	NM_001294332	0	+	SDHA	protein_coding	NM_145265	725	199
chr4	15004111	15004112	NM_001177381	0	+	CPEB2	protein_coding	NR_038857	43	200
chr3	184079527	184079528	NM_001278700	0	+	POLR2H	protein_coding	NM_001171087	68	201
chr22	41253160	41253161	NM_022098	0	+	XPNPEP3	protein_coding	NM_001278589	214	201
chr14	100842833	100842834	NM_001161476	0	+	WDR25	protein_coding	NM_173701	115	201
chr12	72057827	72057828	NM_031435	0	+	THAP2	protein_coding	NM_144982	37	201
chr11	6502742	6502743	NM_012192	0	+	TIMM10B	protein_coding	NM_001242854	430	201
chr12	56360628	56360629	NM_001290230	0	+	CDK2	protein_coding	NM_006928	254	202
chr12	54393953	54393954	NM_006897	0	+	HOXC9	protein_coding	NR_047504	262	202
chr11	64851714	64851715	NM_006782	0	+	ZFPL1	protein_coding	NM_080668	569	202
chr7	27135808	27135809	NR_038366	0	+	HOTAIRM1	antisense	NM_005522	125	203
chr4	16228291	16228292	NR_027697	0	+	TAPT1-AS1	antisense	NM_153365	46	203
chrX	69509959	69509960	NM_012310	0	+	KIF4A	protein_coding	NM_016484	115	204
chr8	28559125	28559126	NM_001440	0	+	EXTL3	protein_coding	NR_126027	177	204
chr8	145515291	145515292	NM_005526	0	+	HSF1	protein_coding	NM_015201	1054	204
chr6	43543923	43543924	NM_001291969	0	+	POLH	protein_coding	NM_020750	172	204
chr2	25195009	25195010	NR_034113	0	+	DNAJC27-AS1	antisense	NM_001198559	65	204
chr14	96829879	96829880	NM_001271905	0	+	GSKIP	protein_coding	NM_018036	510	204
chr14	52118666	52118667	NM_001267046	0	+	FRMD6	protein_coding	NR_037676	2647	204
chr10	122610902	122610903	NM_018117	0	+	WDR11	protein_coding	NR_033850	531	204
chr4	130014889	130014890	NM_173487	0	+	C4orf33	protein_coding	NM_144643	66	205
chr2	44589123	44589124	NM_024766	0	+	CAMKMT	protein_coding	NM_001171603	68	205
chr11	93474855	93474856	NM_001286067	0	+	C11orf54	protein_coding	NR_146091	154	205
chrX	13752932	13752933	NM_003611	0	+	OFD1	protein_coding	NM_001011658	109	206
chr6	27806350	27806351	NM_003520	0	+	HIST1H2BN	protein_coding	NM_003510	1535	206
chr3	37903454	37903455	NM_001008392	0	+	CTDSPL	protein_coding	NR_110531	84	206
chr17	2207267	2207268	NM_001304803	0	+	SRR	protein_coding	NM_017575	192	206
chr1	37940192	37940193	NM_001323550	0	+	ZC3H12A	protein_coding	NR_038842	138	206
chrX	152990323	152990324	NM_000033	0	+	ABCD1	protein_coding	NM_001256447	225	207
chr6	43484842	43484843	NM_001318876	0	+	POLR1C	protein_coding	NM_015388	478	207
chr19	37263915	37263916	NM_001294306	0	+	LOC728485	protein_coding	NM_001193552	10	207
chr17	46018954	46018955	NM_018129	0	+	PNPO	protein_coding	NR_103856	126	207
chr5	36876966	36876967	NM_015384	0	+	NIPBL	protein_coding	NR_046262	128	208
chr12	75784880	75784881	NM_001270396	0	+	GLIPR1L2	protein_coding	NM_001286548	26	208
chr7	99036583	99036584	NM_001081559	0	+	CPSF4	protein_coding	NM_015545	83	209
chr14	102829414	102829415	NM_014844	0	+	TECPR2	protein_coding	NM_001320046	121	209
chr19	39421593	39421594	NM_033362	0	+	MRPS12	protein_coding	NM_001145901	625	210
chr17	73663441	73663442	NM_001301839	0	+	SAP30BP	protein_coding	NM_004259	787	210
chr15	49447996	49447997	NM_001001556	0	+	GALK2	protein_coding	NM_001143887	153	210
chr6	24667313	24667314	NM_001160094	0	+	ACOT13	protein_coding	NM_016614	301	211
chr5	8457820	8457821	NR_039989	0	+	MIR4458HG	lincRNA	NR_039984	219	211
chr2	37311679	37311680	NM_001278505	0	+	GPATCH11	protein_coding	NM_019024	365	211
chr1	78444952	78444953	NM_001317100	0	+	DNAJB4	protein_coding	NR_146540	163	211
chr17	79604292	79604293	NM_001290212	0	+	TSPAN10	protein_coding	NM_017921	38	211
chr13	48878018	48878019	NM_000321	0	+	RB1	protein_coding	NR_046414	230	211
chr22	45559886	45559887	NM_007172	0	+	NUP50	protein_coding	NR_038956	184	212
chr11	10879789	10879790	NR_034137	0	+	ZBED5-AS1	antisense	NM_001143667	240	212
chr5	102456032	102456033	NM_001276277	0	+	PPIP5K2	protein_coding	NM_001317954	492	213
chr2	46844376	46844377	NM_014171	0	+	CRIPT	protein_coding	NM_002643	1320	213
chr12	94853849	94853850	NR_027035	0	+	CEP83-AS1	lncRNA_HUGO	NM_001346457	16	213
chr12	14956621	14956622	NM_175874	0	+	C12orf60	protein_coding	NM_016312	38	213
chr12	110940110	110940111	NM_001286531	0	+	RAD9B	protein_coding	NM_001282150	10	213
chr4	109541749	109541750	NM_000995	0	+	RPL34	protein_coding	NR_026968	4272	214
chr19	16607232	16607233	NM_032207	0	+	C19orf44	protein_coding	NM_145046	135	214
chr19	19887414	19887415	NM_001355194	0	+	ZNF56	protein_coding	NR_026956	44	215
chr16	20817987	20817988	NM_001144924	0	+	REXO5	protein_coding	NM_080663	63	215
chr13	108870858	108870859	NM_032859	0	+	ABHD13	protein_coding	NM_001352598	250	215
chr12	122326747	122326748	NM_001261400	0	+	PSMD9	protein_coding	NM_001171993	470	215
chr7	86975006	86975007	NM_001143935	0	+	CROT	protein_coding	NR_015381	159	216
chr10	124768524	124768525	NM_001330174	0	+	ACADSB	protein_coding	NR_073479	135	216
chr9	132597751	132597752	NM_001008563	0	+	USP20	protein_coding	NM_016520	133	217
chr7	42971979	42971980	NM_031903	0	+	MRPL32	protein_coding	NM_002787	660	217
chr16	31085758	31085759	NM_014699	0	+	ZNF646	protein_coding	NM_024706	166	217
chr1	231473792	231473793	NM_001010984	0	+	SPRTN	protein_coding	NM_175876	37	217
chr10	7830152	7830153	NM_001001973	0	+	ATP5F1C	protein_coding	NM_012311	6064	217
chr2	207024363	207024364	NM_001037663	0	+	EEF1B2	protein_coding	NM_001199981	537	218
chr19	49496765	49496766	NM_001321190	0	+	RUVBL2	protein_coding	NM_001161587	23	218
chr17	43138692	43138693	NM_021079	0	+	NMT1	protein_coding	NM_001288654	1790	218
chr1	213031640	213031641	NM_014053	0	+	FLVCR1	protein_coding	NR_027286	50	218
chr11	74660327	74660328	NM_014752	0	+	SPCS2	protein_coding	NM_001270380	1544	218
chr19	42724493	42724494	NM_133444	0	+	ZNF526	protein_coding	NM_001270614	133	219
chr1	169337237	169337238	NM_003666	0	+	BLZF1	protein_coding	NM_013330	72	219
chr3	28390675	28390676	NM_001040432	0	+	ZCWPW2	protein_coding	NM_001271650	46	220
chr3	127317280	127317281	NM_004526	0	+	MCM2	protein_coding	NM_001353003	211	220
chr2	122407235	122407236	NR_037857	0	+	NIFK-AS1	antisense	NM_001142273	25	221
chr19	37178514	37178515	NM_001300979	0	+	ZNF567	protein_coding	NR_110707	118	221
chr13	27746146	27746147	NR_046548	0	+	USP12-AS2	antisense	NM_182488	11	221
chr6	142468414	142468415	NM_001286371	0	+	VTA1	protein_coding	NM_001324307	1224	222
chr20	54967472	54967473	NM_001033521	0	+	CSTF1	protein_coding	NM_001323303	82	222
chr17	4046507	4046508	NM_001254756	0	+	CYB5D2	protein_coding	NM_015113	134	222
chr16	1877235	1877236	NM_001018104	0	+	FAHD1	protein_coding	NM_001040427	465	223
chr14	56046965	56046966	NM_001079521	0	+	KTN1	protein_coding	NR_027123	903	223
chr11	31391407	31391408	NM_181706	0	+	DNAJC24	protein_coding	NM_001350255	290	223
chr1	52870294	52870295	NM_032864	0	+	PRPF38A	protein_coding	NM_001190818	486	224
chr4	68567081	68567082	NR_015439	0	+	UBA6-AS1	antisense	NM_018227	145	225
chr1	104068343	104068344	NM_017619	0	+	RNPC3	protein_coding	NM_001286997	132	225
chr7	92861698	92861699	NM_001257998	0	+	VPS50	protein_coding	NM_001346642	431	227
chr20	47894805	47894806	NR_003605	0	+	ZFAS1	antisense	NM_021035	28	227
chr16	3493706	3493707	NM_001083601	0	+	NAA60	protein_coding	NM_152457	120	227
chr14	93673616	93673617	NM_175748	0	+	UBR7	protein_coding	NM_032490	259	227
chr8	74791295	74791296	NR_147034	0	+	LINC01617	lncRNA_HUGO	NM_001271015	10	228
chr16	8891715	8891716	NM_000303	0	+	PMM2	protein_coding	NM_015421	618	228
chr3	29322571	29322572	NM_001003792	0	+	RBMS3	protein_coding	NR_109804	265	229
chr1	155829355	155829356	NM_152280	0	+	SYT11	protein_coding	NM_001282856	466	229
chr7	27225047	27225048	NR_002795	0	+	HOXA11-AS	antisense	NM_005523	81	230
chr12	44152787	44152788	NM_001114182	0	+	IRAK4	protein_coding	NM_001271826	310	230
chr16	4897502	4897503	NM_001079514	0	+	UBN1	protein_coding	NM_001324098	172	231
chr5	34915835	34915836	NM_018321	0	+	BRIX1	protein_coding	NM_002853	420	233
chr16	56485467	56485468	NM_001324357	0	+	OGFOD1	protein_coding	NM_007006	477	234
chr12	21654759	21654760	NM_016072	0	+	GOLT1B	protein_coding	NM_002907	1374	234
chr5	77656452	77656453	NM_001290229	0	+	SCAMP1	protein_coding	NR_105014	711	235
chr14	50065660	50065661	NM_152329	0	+	LRR1	protein_coding	NM_001351375	120	235
chr2	74375248	74375249	NR_045634	0	+	BOLA3-AS1	antisense	NM_001035505	55	237
chr1	54519310	54519311	NR_130900	0	+	TCEANC2	protein_coding	NM_001305049	86	237
chr4	2965343	2965344	NM_001350173	0	+	GRK4	protein_coding	NM_001291978	79	238
chr20	35202021	35202022	NM_001199513	0	+	TGIF2	protein_coding	NR_109939	112	238
chr10	25305568	25305569	NM_024838	0	+	THNSL1	protein_coding	NM_145010	72	241
chr10	27443538	27443539	NM_001172303	0	+	MASTL	protein_coding	NM_001253866	13	242
chr7	6048902	6048903	NM_001326606	0	+	AIMP2	protein_coding	NM_000535	565	243
chr5	36152230	36152231	NM_001243120	0	+	SKP2	protein_coding	NM_001007527	354	243
chr1	100598721	100598722	NM_019083	0	+	TRMT13	protein_coding	NM_001304829	327	243
chr6	26199747	26199748	NM_003522	0	+	HIST1H2BF	protein_coding	NM_021065	1762	244
chr1	36621781	36621782	NM_001286365	0	+	MAP7D1	protein_coding	NM_001270895	834	245
chr1	19638820	19638821	NR_109848	0	+	PQLC2	protein_coding	NM_001320979	251	245
chr1	90098704	90098705	NM_032270	0	+	LRRC8C	protein_coding	NR_033981	87	246
chr14	20811793	20811794	NM_001042618	0	+	PARP2	protein_coding	NR_002312	270	246
chr11	114271426	114271427	NM_001286045	0	+	RBM7	protein_coding	NM_019021	427	247
chr6	33239867	33239868	NM_022551	0	+	RPS18	protein_coding	NM_001289174	21418	248
chr12	88536093	88536094	NM_181783	0	+	TMTC3	protein_coding	NM_025114	305	248
chr5	82373418	82373419	NM_001318012	0	+	XRCC4	protein_coding	NM_174909	135	249
chr4	190862044	190862045	NM_004477	0	+	FRG1	protein_coding	NR_149039	532	249
chr21	34915379	34915380	NM_001291412	0	+	SON	protein_coding	NM_001136006	1768	249
chr1	203274654	203274655	NM_006763	0	+	BTG2	protein_coding	NR_034150	299	249
chr1	114355144	114355145	NR_125965	0	+	AP4B1-AS1	antisense	NM_018364	10	249
chr7	108210344	108210345	NM_012328	0	+	DNAJB9	protein_coding	NM_001130475	353	250
chr2	85581898	85581899	NM_001135021	0	+	ELMOD3	protein_coding	NM_017750	210	250
chr16	103859	103860	NM_024571	0	+	SNRNP25	protein_coding	NM_016310	245	250
chr15	91260603	91260604	NM_000057	0	+	BLM	protein_coding	NR_120372	65	250
chrX	107335017	107335018	NM_001321287	0	+	ATG4A	protein_coding	NM_002814	174	251
chr8	27169014	27169015	NM_173174	0	+	PTK2B	protein_coding	NM_001304495	33	251
chr6	33168683	33168684	NM_001077516	0	+	SLC39A7	protein_coding	NM_001291989	1139	251
chr22	29138050	29138051	NM_001318314	0	+	HSCB	protein_coding	NM_001005735	299	251
chr1	212209120	212209121	NM_001286229	0	+	DTL	protein_coding	NM_001199809	175	251
chr6	43027392	43027393	NM_001289035	0	+	KLC4	protein_coding	NM_001300848	81	252
chr4	84377225	84377226	NM_001297767	0	+	MRPS18C	protein_coding	NM_001297755	954	252
chr19	41223033	41223034	NM_025194	0	+	ITPKC	protein_coding	NM_024876	82	253
chr1	228645818	228645819	NM_175055	0	+	HIST3H2BB	protein_coding	NM_033445	79	253
chr12	120639154	120639155	NR_038924	0	+	PXN-AS1	antisense	NM_001002	51	253
chr10	104474390	104474391	NM_001350989	0	+	SFXN2	protein_coding	NM_004311	59	253
chr8	64081202	64081203	NM_001277813	0	+	YTHDF3	protein_coding	NR_102684	726	254
chr5	31532418	31532419	NM_018356	0	+	C5orf22	protein_coding	NM_001100412	366	254
chr15	34394304	34394305	NM_152595	0	+	PGBD4	protein_coding	NM_020154	50	254
chr13	50656375	50656376	NR_109974	0	+	DLEU1	protein_coding	NR_152572	212	256
chr19	5720503	5720504	NM_152784	0	+	CATSPERD	protein_coding	NM_001276480	17	258
chr16	3451250	3451251	NM_001347868	0	+	ZNF174	protein_coding	NM_001284527	121	258
chr7	94285692	94285693	NM_001040152	0	+	PEG10	protein_coding	NM_001099400	732	259
chr6	26217163	26217164	NM_021052	0	+	HIST1H2AE	protein_coding	NM_003518	1896	259
chr21	38445584	38445585	NM_001001894	0	+	TTC3	protein_coding	NM_001320480	1800	259
chr20	44486270	44486271	NM_080752	0	+	ZSWIM3	protein_coding	NM_005469	67	260
chr4	153701134	153701135	NM_001025593	0	+	ARFIP1	protein_coding	NM_145720	370	261
chr3	120461618	120461619	NM_005513	0	+	GTF2E1	protein_coding	NM_173825	250	262
chr2	220094589	220094590	NM_001282792	0	+	ANKZF1	protein_coding	NM_001077198	258	262
chr16	88729761	88729762	NR_024399	0	+	SNAI3-AS1	antisense	NM_002461	86	262
chr13	73356291	73356292	NM_001349655	0	+	PIBF1	protein_coding	NM_001128226	313	263
chr5	2752030	2752031	NM_001294337	0	+	C5orf38	protein_coding	NM_001134222	155	264
chr4	184020433	184020434	NM_024949	0	+	WWC2	protein_coding	NR_024008	540	264
chr17	57785036	57785037	NM_001329394	0	+	VMP1	protein_coding	NM_001015509	818	265
chr16	27561478	27561479	NM_015202	0	+	KIAA0556	protein_coding	NM_001286242	263	265
chr11	62623607	62623608	NM_001012662	0	+	SLC3A2	protein_coding	NR_152585	68	265
chr8	121457666	121457667	NM_022045	0	+	MTBP	protein_coding	NM_014078	82	267
chr7	32535133	32535134	NM_015060	0	+	AVL9	protein_coding	NM_001130710	214	268
chr6	27861218	27861219	NM_003527	0	+	HIST1H2BO	protein_coding	NM_003514	924	268
chr22	28315489	28315490	NR_026963	0	+	TTC28-AS1	processed_transcript	NM_001284277	88	268
chr15	49913266	49913267	NM_001144955	0	+	DTWD1	protein_coding	NM_152647	1018	268
chr11	85339647	85339648	NM_001193537	0	+	TMEM126B	protein_coding	NM_001351274	579	269
chr1	145611150	145611151	NM_014455	0	+	RNF115	protein_coding	NM_006468	782	269
chr20	61569501	61569502	NM_017896	0	+	GID8	protein_coding	NM_033081	290	270
chr1	231114845	231114846	NM_001346992	0	+	ARV1	protein_coding	NM_001122835	321	270
chr1	113499082	113499083	NR_103743	0	+	SLC16A1-AS1	antisense	NM_003051	94	270
chr2	96931984	96931985	NM_004804	0	+	CIAO1	protein_coding	NM_001193304	298	271
chr5	9546457	9546458	NR_045196	0	+	SNHG18	lincRNA	NM_003966	308	272
chr19	11457216	11457217	NM_001080503	0	+	CCDC159	protein_coding	NM_001145416	124	273
chr15	72978565	72978566	NM_001252678	0	+	BBS4	protein_coding	NM_001350932	222	273
chr1	45966001	45966002	NM_001330540	0	+	MMACHC	protein_coding	NM_001102601	217	273
chr13	28194915	28194916	NM_001206559	0	+	POLR1D	protein_coding	NM_153371	45	273
chr6	26124418	26124419	NM_003512	0	+	HIST1H2AC	protein_coding	NM_003526	3110	274
chr2	109150926	109150927	NM_001193483	0	+	LIMS1	protein_coding	NR_135290	506	274
chr17	17942751	17942752	NM_024052	0	+	GID4	protein_coding	NM_145691	188	274
chr1	151138621	151138622	NM_001204856	0	+	SCNM1	protein_coding	NM_001136543	481	275
chr4	1723252	1723253	NM_006342	0	+	TACC3	protein_coding	NM_001127266	265	276
chr4	141294814	141294815	NM_001153484	0	+	SCOC	protein_coding	NR_033939	871	276
chr14	21945380	21945381	NM_001303523	0	+	TOX4	protein_coding	NM_032846	592	276
chr2	179316111	179316112	NM_001042702	0	+	PJVK	protein_coding	NM_001316362	21	277
chr15	99791697	99791698	NM_001284400	0	+	LRRC28	protein_coding	NM_001288616	229	277
chr4	17812626	17812627	NM_022346	0	+	NCAPG	protein_coding	NR_144310	312	278
chr3	14220353	14220354	NM_014463	0	+	LSM3	protein_coding	NM_001354726	1270	279
chr1	43232961	43232962	NM_024097	0	+	C1orf50	protein_coding	NM_001146289	138	279
chr12	6961335	6961336	NM_001098536	0	+	USP5	protein_coding	NM_001297603	784	279
chr6	27100837	27100838	NM_021064	0	+	HIST1H2AG	protein_coding	NM_021058	4510	280
chr22	50312343	50312344	NM_001135101	0	+	CRELD2	protein_coding	NM_024105	207	280
chr17	7835544	7835545	NM_001037144	0	+	CNTROB	protein_coding	NM_001166621	123	280
chr11	82783148	82783149	NR_038903	0	+	RAB30-AS1	lincRNA	NM_001286060	164	281
chr4	113558330	113558331	NM_001267039	0	+	LARP7	protein_coding	NM_001350397	272	282
chr3	16306725	16306726	NM_001352982	0	+	OXNAD1	protein_coding	NM_001047434	189	282
chr22	39052668	39052669	NM_001002880	0	+	CBY1	protein_coding	NM_001013647	326	282
chr5	38557018	38557019	NR_103554	0	+	LIFR-AS1	antisense	NM_001127671	80	283
chr2	214149203	214149204	NM_024532	0	+	SPAG16	protein_coding	NM_001242575	251	283
chr17	73043334	73043335	NM_015353	0	+	KCTD2	protein_coding	NM_001003785	197	283
chr1	31769884	31769885	NM_001282566	0	+	ZCCHC17	protein_coding	NM_004814	756	283
chr17	74722942	74722943	NM_001080510	0	+	METTL23	protein_coding	NM_001081461	430	284
chr15	65903738	65903739	NM_001301033	0	+	SLC24A1	protein_coding	NM_001136043	125	284
chr13	50018429	50018430	NM_001160308	0	+	SETDB2	protein_coding	NM_001079670	63	285
chr11	28129953	28129954	NM_001113528	0	+	METTL15	protein_coding	NM_031217	130	285
chr1	1167644	1167645	NM_080605	0	+	B3GALT6	protein_coding	NM_016176	119	285
chr19	49122713	49122714	NM_001204158	0	+	SPHK2	protein_coding	NM_000979	86	286
[truncated: 418 more rows]

## Sheet: Active Promoter unidir TSSs
chr6	138188324	138188325	NM_001270507	0	+	-996
[truncated: 5,365 more rows]

## Sheet: Active intergenic  eTSSs
chr1	32263219	32263220
[truncated: 1,227 more rows]

[truncated: 3 more sheets: TTs ACTIVE TS FOR FIG 7, TTs ACTIVE TS + GENES FOR FIG 8, TTs INACT TS + GENES FOR FIG S7]
