# Supplementary material for: Continuous transcription initiation guarantees robust repair of all transcribed genes and regulatory regions
Source: Nat Commun. 2020 Feb 14;11:916. doi: 10.1038/s41467-020-14566-9 (PMC7021815; doi:10.1038/s41467-020-14566-9)
Supplement: Supplementary file 6 — Source Data [file 41467_2020_14566_MOESM6_ESM.xlsx]

## Sheet: Figure 5
		FC vs TRP
Exp1		OSBPL9	SSBP1	IFIT1	KPNA6
	NO UV +DRB	8.28212	4.24275	3.19319	1.42899
	UV -DRB	2.13613	2.32947	2.27363	2.41162
	UV +DRB	6.72717	4.5789	3.82378	7.18506
	UV +Trp	1	1	1	1
Exp2		OSBPL9	SSBP1	IFIT1	KPNA6
	NO UV +DRB	7.46426	3.93128	3.78423	3.26029
	UV -DRB	3.65533	2.71321	5.48313	4.51586
	UV +DRB	3.2154	2.59368	2.67586	4.53154
	UV +Trp	1	1	1	1
AVERAGE		OSBPL9	SSBP1	IFIT1	KPNA6	ALL LOCI
	NO UV / +DRB / T 2.5h	7.87319	4.08702	3.48871	2.34464	4.44839
	+UV / -DRB / T 2.5h	2.89573	2.52134	3.87838	3.46374	3.1898
	+UV / +DRB / T 2.5h	4.97129	3.58629	3.24982	5.8583	4.41642
	+UV / +TRP / T 2.5h	1	1	1	1	1
SEM		OSBPL9	SSBP1	IFIT1	KPNA6	ALL LOCI
	NO UV / +DRB / T 2.5h	0.289156	0.110121	0.208963	0.647461	0.756716
	+UV / -DRB / T 2.5h	0.537117	0.135673	1.13473	0.743962	0.409973
	+UV / +DRB / T 2.5h	1.2416	0.70188	0.405853	0.938162	0.57541
	+UV / +TRP / T 2.5h	0	0	0	0	0

## Sheet: Figure 4
This figure is representative of 3 independent biological experiments
								Experiment 1	Experiment 2	Experiment 3	Average	SEM
							NO UV +DRB	1	1	1	1	0
							UV +DRB	0.442187	0.521494	0.480474	0.481385	0.0186965
							UV -DRB	0.111567	0.0930601	0.0963088	0.100312	0.00465808
							UV 2h	0.162637	0.0885672	0.0767234	0.109309	0.0219492

## Sheet: Figure S3c
This figure is representative of 3 independent biological experiments
								Experiment 1	Experiment 2	Experiment 3	Average	SEM
							NO UV	1	1	1	1	0
						UV	0.5 hrs	0.924178	0.741531	1.03213	0.899279	0.0848066
							1 hrs	0.847826	0.819997	1.07568	0.9145	0.0809878
							2 hrs	0.993822	1.05379	1.00486	1.01749	0.0184253
							4 hrs	0.928225	0.994774	1.24718	1.05673	0.0971463

## Sheet: Figure S3d
This figure is representative of 3 independent biological experiments
										Experiment 1	Experiment 2	Experiment 3	Average	SEM
									NO UV	1	1	1	1	0
									0.5h	0.883578	0.923586	0.90687	0.904678	0.0116014
									1h	0.93436	0.827541	0.961086	0.907662	0.0407969
									2h	0.790418	0.862319	0.962761	0.871833	0.0499778
									4h	0.809677	0.820594	1.00015	0.876807	0.0617517

## Sheet: Figure S4c
This figure is representative of 3 independent biological experiments
	Experiment 1	Experiment 2	Experiment 3	Average	SEM
DMSO NO UV	1	1	1	1	0
DMSO 2H	0.335366	0.240339	0.240339	0.272015	0.0316756
DRB NO UV	1	1	1	1	0
DRB 2H	0.698317	0.482736	0.482736	0.554596	0.0718605

## Sheet: Figure S4d
s4d left
	FOLD CHANGE vs control locus (obtained from replicated qPCRs)
		SSBP1	OSBPL9	TRPM7	MYC	AKNA	APRT	ChIA neg (control)	Mean All loci vs ChIA neg
	DMSO NO UV	40.3641	37.014	65.7993	47.3404	57.7035	36.886	1	47.5179
	DMSO 2H	5.93809	9.28563	20.2521	9.51366	8.44075	14.42	1	11.3084
	DRB NO UV	145.513	103.609	243.875	86.2229	63.1987	119.428	1	126.974
	DRB 2H	184.823	201.551	458.253	56.493	41.2399	98.7015	1	173.51
s4d right		SSBP1	OSBPL9	TRPM7	MYC	AKNA	APRT		Average	SEM
FOLD CHANGE sample vs mean NO UV	DMSO NO UV	0.84945	0.778949	1.38473	0.996265	1.21435	0.776254		1	0.0936256
	DMSO 2H	0.124965	0.195413	0.4262	0.200212	0.177633	0.303465		0.237981	0.040609
FOLD CHANGE sample vs mean NO UV	DRB NO UV	1.146	0.81598	1.92067	0.679058	0.497728	0.940569		1	0.187203
	DRB 2H	1.45559	1.58733	3.60902	0.444916	0.324789	0.777334		1.3665	0.452376
